# Supplementary material for: Tetra­aqua­bis[3-(4-pyrid­yl)benzoato-κN]nickel(II)
Source: Acta Crystallogr Sect E Struct Rep Online. 2009 Nov 28;65(Pt 12):m1708. doi: 10.1107/S1600536809051204 (PMC2972113; doi:10.1107/S1600536809051204)
Supplement: Supplementary file 2 [file e-65-m1708-Isup2.hkl]

# 
# h,k,l, Fc-squared, Fo-squared, sigma(Fo-squared) and status flag 
# 
data_I
_shelx_title '  C2/c' 
_shelx_refln_list_code          4 
_shelx_F_calc_maximum      335.51 
_exptl_crystal_F_000      1096.00 
_reflns_d_resolution_high  0.7830 
 
loop_ 
 _symmetry_equiv_pos_as_xyz 
 'x, y, z' 
 '-x, y, -z+1/2' 
 'x+1/2, y+1/2, z' 
 '-x+1/2, y+1/2, -z+1/2' 
 '-x, -y, -z' 
 'x, -y, z-1/2' 
 '-x+1/2, -y+1/2, -z' 
 'x+1/2, -y+1/2, z-1/2' 
 
_cell_length_a    24.5640 
_cell_length_b     7.0520 
_cell_length_c    13.7811 
_cell_angle_alpha  90.000 
_cell_angle_beta  113.325 
_cell_angle_gamma  90.000 
 
_shelx_F_squared_multiplier     1.000 
 
loop_ 
 _refln_index_h 
 _refln_index_k 
 _refln_index_l 
 _refln_F_squared_calc 
 _refln_F_squared_meas 
 _refln_F_squared_sigma 
 _refln_observed_status 
   2   0   0    15110.51    14107.61    300.06 o 
   4   0   0     4625.47     4321.45    100.87 o 
   6   0   0     4430.43     4322.54    105.96 o 
   8   0   0     4485.11     4668.55    118.57 o 
  10   0   0     4928.91     4942.91    130.45 o 
  12   0   0     1962.43     1776.25     42.42 o 
  14   0   0       39.65       10.87     12.09 o 
  16   0   0     1214.08     1311.45     39.76 o 
  18   0   0    21308.78    22199.38    506.77 o 
  20   0   0     6856.80     7400.24    208.53 o 
  22   0   0     9630.83    10358.88    277.15 o 
  24   0   0     3533.65     3738.43    140.51 o 
  26   0   0     1961.25     1888.13     99.29 o 
  28   0   0     2709.86     2777.76    129.36 o 
   1   1   0     2218.27     2278.81     32.68 o 
   3   1   0     1292.20     1321.18     21.17 o 
   5   1   0        9.71        6.89      4.76 o 
   7   1   0       56.07       34.86      6.26 o 
   9   1   0     1089.35     1166.58     24.30 o 
  11   1   0     1823.04     1951.46     38.13 o 
  13   1   0      684.64      620.39     23.58 o 
  15   1   0      300.29      294.17     19.55 o 
  17   1   0      713.79      728.95     35.73 o 
  19   1   0       12.47       15.33     26.07 o 
  21   1   0       25.52       -2.74     22.65 o 
  23   1   0      962.16      957.03     46.78 o 
  25   1   0       90.77       85.42     31.94 o 
  27   1   0      124.50       95.65     66.44 o 
   0   2   0    92523.55    99027.80   1444.57 o 
   4   2   0     8146.56     8958.57    116.67 o 
   6   2   0      742.70      763.08     37.24 o 
   8   2   0     1678.54     1814.47     33.14 o 
  10   2   0    10801.07    11438.72    149.96 o 
  12   2   0    10601.11    11125.34    262.41 o 
  14   2   0     8515.05     8411.95    195.00 o 
  16   2   0     1542.34     1690.90     54.19 o 
  18   2   0      274.30      262.43     30.04 o 
  20   2   0     4974.06     4542.64    107.67 o 
  22   2   0     7298.19     7501.66    156.40 o 
  24   2   0     2337.90     2523.95     93.53 o 
  26   2   0      409.65      503.17     49.90 o 
  28   2   0       77.68       89.68     40.34 o 
   1   3   0     2636.76     2625.90     39.76 o 
   3   3   0       35.08       19.94      8.62 o 
   5   3   0       61.41       29.66     11.55 o 
   7   3   0      745.98      576.37     19.29 o 
   9   3   0     7319.28     7227.51    102.83 o 
  11   3   0    18199.63    19272.45    247.11 o 
  13   3   0     6914.99     6654.27    141.00 o 
  15   3   0     6618.57     6835.35    132.38 o 
  17   3   0     5253.24     5156.28    112.37 o 
  19   3   0      214.12      203.66     48.49 o 
  21   3   0     1443.80     1395.62     91.17 o 
  23   3   0     2150.28     1967.49     73.38 o 
  25   3   0      362.18      447.88     50.62 o 
  27   3   0      156.14      138.34     45.11 o 
   0   4   0      145.99       83.62     31.58 o 
   2   4   0    15440.49    16498.13    216.10 o 
   4   4   0        3.96        2.95     11.57 o 
   6   4   0      369.19      400.31     20.86 o 
   8   4   0       89.82       74.70     25.74 o 
  10   4   0     2146.01     2219.96     61.58 o 
  12   4   0      425.44      431.87     29.23 o 
  14   4   0      362.77      343.28     54.01 o 
  16   4   0     3716.34     3736.81     91.05 o 
  18   4   0      667.79      549.06     38.96 o 
  20   4   0        0.97      -10.67     28.25 o 
  22   4   0      711.30      801.63     58.94 o 
  24   4   0      873.89      779.95     54.35 o 
   1   5   0    12588.70    12974.13    220.15 o 
   3   5   0     3556.76     3624.39     67.17 o 
   5   5   0     1333.36     1327.79     45.28 o 
   7   5   0     2037.71     1975.30     59.89 o 
   9   5   0     2881.28     2947.15     59.22 o 
  11   5   0     3967.83     4028.16     92.70 o 
  13   5   0     2048.73     2052.28     62.73 o 
  15   5   0      786.13      777.75     42.33 o 
  17   5   0      231.01      220.67     33.52 o 
  19   5   0       40.58       39.90     29.51 o 
  21   5   0     1089.47     1155.53     59.32 o 
  23   5   0      937.98     1080.45     62.83 o 
   0   6   0     2039.73     2213.65     92.26 o 
   2   6   0       19.20        2.91     27.88 o 
   4   6   0       56.79       44.76     25.70 o 
   6   6   0     1339.38     1309.04     50.72 o 
   8   6   0      407.93      382.70     34.94 o 
  10   6   0       23.95       -8.00     31.95 o 
  12   6   0        1.63      -16.17     24.25 o 
  14   6   0      394.44      435.49     51.83 o 
  16   6   0     1338.16     1297.73     57.19 o 
  18   6   0      124.99       99.90     36.00 o 
  20   6   0      133.40      122.09     41.19 o 
   1   7   0       49.70       15.03     36.73 o 
   3   7   0      243.82      225.19     32.72 o 
   5   7   0      420.73      369.53     39.07 o 
   7   7   0     1264.37     1280.45     53.82 o 
   9   7   0     1587.87     1591.41     60.98 o 
  11   7   0     1259.73     1263.15     55.96 o 
  13   7   0     5851.15     5770.84    145.73 o 
  15   7   0     1290.75     1408.02     63.15 o 
  17   7   0      737.43      795.00     79.29 o 
   0   8   0     1390.61     1394.70     85.71 o 
   2   8   0      554.57      602.88     58.19 o 
   4   8   0      313.00      339.15     42.13 o 
   6   8   0      731.71      738.23     87.29 o 
   8   8   0      100.38      107.89     37.63 o 
  10   8   0      748.98      761.67     49.41 o 
  12   8   0      227.77      204.78     43.43 o 
 -29   1   1       28.07       86.04     38.88 o 
 -27   1   1     1558.96     1698.88     68.20 o 
 -25   1   1     1328.40     1412.83     58.75 o 
 -23   1   1     3207.95     3468.25     91.75 o 
 -21   1   1       43.24       27.10     24.52 o 
 -19   1   1      131.13       82.71     17.28 o 
 -17   1   1      902.16      896.54     29.80 o 
 -15   1   1     8316.86     8281.67    119.13 o 
 -13   1   1    12835.11    12387.73    264.72 o 
 -11   1   1    28155.12    31470.15    632.95 o 
  -9   1   1     2952.16     2951.47     46.28 o 
  -7   1   1     8248.73     8637.11    111.19 o 
  -5   1   1    12255.39    13186.08    163.09 o 
  -3   1   1    38794.32    43683.80    725.96 o 
  -1   1   1    14818.70    16042.36    196.73 o 
   1   1   1    16591.90    17134.40    259.73 o 
   3   1   1      393.76      534.28      9.92 o 
   5   1   1      323.35      274.93     14.02 o 
   7   1   1     1542.76     1421.59     32.50 o 
   9   1   1     9194.05    10176.86    187.53 o 
  11   1   1     3635.29     3772.01     59.32 o 
  13   1   1     2496.85     2338.10     49.10 o 
  15   1   1     3970.89     3970.69    101.72 o 
  17   1   1    12051.07    12406.50    336.55 o 
  19   1   1      487.78      513.02     37.65 o 
  21   1   1     2141.18     2213.38     92.14 o 
  23   1   1     2444.49     2580.73     79.83 o 
  25   1   1     1044.72     1118.14     56.36 o 
  27   1   1      863.42      864.22     54.57 o 
 -28   2   1      637.65      705.66     59.85 o 
 -26   2   1      545.25      715.27     55.69 o 
 -24   2   1     1115.51     1052.48     50.70 o 
 -22   2   1     5770.53     5577.67    125.15 o 
 -20   2   1     4145.38     3954.81    129.24 o 
 -18   2   1     1056.19     1050.43     57.77 o 
 -16   2   1     9526.34     9614.51    136.73 o 
 -14   2   1     1481.32     1340.43     32.75 o 
 -12   2   1     2937.75     3058.73     65.48 o 
 -10   2   1      119.07       95.29     10.77 o 
  -8   2   1       68.94       51.73     17.73 o 
  -6   2   1       33.35       18.92      6.77 o 
  -4   2   1     6708.08     7089.63    122.51 o 
  -2   2   1     5939.33     6621.08    133.71 o 
   0   2   1   112563.77   120503.02   1432.03 o 
   2   2   1     8613.41     9713.34     98.09 o 
   4   2   1     2895.15     3205.15     42.21 o 
   6   2   1     6345.21     6702.99    129.90 o 
   8   2   1     7391.38     8118.29    179.55 o 
  10   2   1     3346.37     3151.43     51.00 o 
  12   2   1     2529.49     2539.40     63.58 o 
  14   2   1     4291.03     4235.69     93.47 o 
  16   2   1     8136.71     7786.80    149.89 o 
  18   2   1     4504.10     4172.74     99.48 o 
  20   2   1     3162.07     3039.29    168.94 o 
  22   2   1      693.77      743.39     51.83 o 
  24   2   1      167.00      126.81     36.52 o 
  26   2   1      253.65      264.42     45.67 o 
 -27   3   1      403.80      468.25     52.51 o 
 -25   3   1      739.36      708.99     54.99 o 
 -23   3   1      728.93      702.18     44.83 o 
 -21   3   1     1856.65     1730.98     63.78 o 
 -19   3   1       26.34       37.31     36.98 o 
 -17   3   1     1686.19     1713.94     55.72 o 
 -15   3   1     2734.54     2611.42     81.65 o 
 -13   3   1    11556.39    12026.28    163.31 o 
 -11   3   1     3007.12     2980.22     85.70 o 
  -9   3   1       42.21       19.74      9.81 o 
  -7   3   1      385.95      348.29     15.85 o 
  -5   3   1      842.38      755.70     41.57 o 
  -3   3   1        9.14        1.11      8.27 o 
  -1   3   1     4477.38     4628.39     70.00 o 
   1   3   1     1065.72     1216.97     22.80 o 
   3   3   1      332.17      279.71     10.56 o 
   5   3   1      134.54      145.17     25.79 o 
   7   3   1     5982.67     5677.75     83.06 o 
   9   3   1     6574.20     6858.49     98.65 o 
  11   3   1     2502.69     2471.00     46.42 o 
  13   3   1     1989.60     1887.79     66.68 o 
  15   3   1     4617.37     4528.71     99.84 o 
  17   3   1     1781.50     1696.11     58.55 o 
  19   3   1     2500.75     2403.53    122.51 o 
  21   3   1      270.06      233.66     36.17 o 
  23   3   1      268.09      231.96     41.58 o 
  25   3   1       20.07       19.53     38.25 o 
 -26   4   1     1027.26     1016.60     62.54 o 
 -24   4   1     2166.50     2052.13     78.35 o 
 -22   4   1     2528.08     2601.96     86.44 o 
 -20   4   1     3518.35     3564.15     94.37 o 
 -18   4   1     1004.53      964.60     44.53 o 
 -16   4   1      836.08      879.29     41.68 o 
 -14   4   1     4595.27     4430.73     96.74 o 
 -12   4   1     2247.99     2098.69     74.02 o 
 -10   4   1     3133.42     3071.92     57.23 o 
  -8   4   1     2110.76     2223.26     45.71 o 
  -6   4   1     2931.10     2643.54     76.27 o 
  -4   4   1     3394.06     3161.32     56.67 o 
  -2   4   1     3343.09     2981.70     54.64 o 
   0   4   1    54253.73    57693.22    614.82 o 
   2   4   1    10422.89    10387.06    153.55 o 
   4   4   1     1063.45      948.06     27.87 o 
   6   4   1     6477.37     6437.50     96.90 o 
   8   4   1     2191.00     2057.55     46.25 o 
  10   4   1     1069.73     1058.77     38.99 o 
  12   4   1      822.01      900.35     37.79 o 
  14   4   1     1401.27     1482.29     51.71 o 
  16   4   1     2524.86     2624.86     74.88 o 
  18   4   1     1379.72     1396.31     73.59 o 
  20   4   1      520.79      498.25     47.50 o 
  22   4   1     3114.47     3044.41     95.58 o 
  24   4   1     1247.42     1323.89     68.24 o 
 -23   5   1       71.46       59.18     39.42 o 
 -21   5   1       13.91       25.35     34.76 o 
 -19   5   1        0.01       -1.63     27.94 o 
 -17   5   1      473.01      509.43     37.72 o 
 -15   5   1        4.11       15.87     23.29 o 
 -13   5   1     1823.61     1909.22     59.14 o 
 -11   5   1     1071.36     1178.36     38.28 o 
  -9   5   1       26.33        3.08     15.73 o 
  -7   5   1      143.57       99.30     18.26 o 
  -5   5   1       88.82       64.87     15.99 o 
  -3   5   1      670.73      664.18     35.91 o 
  -1   5   1        7.80       -4.24     13.82 o 
   1   5   1      230.29      242.10     21.10 o 
   3   5   1        7.85        4.33     18.34 o 
   5   5   1     1053.10     1147.15     43.00 o 
   7   5   1     1397.09     1361.37     37.79 o 
   9   5   1        0.01        1.92     19.23 o 
  11   5   1      767.28      842.40     40.79 o 
  13   5   1        2.05       -2.33     23.62 o 
  15   5   1       97.86       43.48     25.49 o 
  17   5   1       40.36       49.89     29.23 o 
  19   5   1      666.40      760.87     57.18 o 
  21   5   1       89.48       70.95     40.78 o 
  23   5   1        3.27      -27.78     86.62 o 
 -22   6   1     1446.95     1635.88    111.29 o 
 -20   6   1     2944.33     3110.64    230.41 o 
 -18   6   1      266.86      225.59     41.22 o 
 -16   6   1       52.27       73.03     30.94 o 
 -14   6   1     3513.98     3397.75     89.25 o 
 -12   6   1     1732.48     1705.00     58.85 o 
 -10   6   1     1929.94     2033.67     51.77 o 
  -8   6   1       32.01      -15.04     18.36 o 
  -6   6   1      457.22      439.87     29.02 o 
  -4   6   1     1157.89     1098.90     37.23 o 
  -2   6   1     1565.65     1564.81     47.07 o 
   0   6   1     4814.28     4818.19    106.16 o 
   2   6   1    10039.75     9589.15    176.88 o 
   4   6   1      812.36      753.26     39.47 o 
   6   6   1     1484.88     1513.27     65.04 o 
   8   6   1      924.81      926.49     70.26 o 
  10   6   1     3079.36     2918.77     79.39 o 
  12   6   1      867.11      902.06     56.62 o 
  14   6   1     1766.34     1917.72     67.82 o 
  16   6   1      410.48      431.80     45.61 o 
  18   6   1      147.18      168.21     39.56 o 
  20   6   1       14.56       -2.00     41.23 o 
 -17   7   1     1151.29     1123.20     58.32 o 
 -15   7   1      300.18      267.92     42.05 o 
 -13   7   1      351.17      431.02     42.31 o 
 -11   7   1     1481.17     1459.31     59.07 o 
  -9   7   1      999.34     1011.97     48.47 o 
  -7   7   1       65.61       45.32     24.01 o 
  -5   7   1       80.86       81.24     27.65 o 
  -3   7   1       11.52       -7.08     26.63 o 
  -1   7   1     1167.92     1088.69     48.73 o 
   1   7   1      292.30      309.13     36.99 o 
   3   7   1      545.15      522.96     59.28 o 
   5   7   1      235.29      242.56     38.67 o 
   7   7   1       27.22       24.89     33.34 o 
   9   7   1      309.60      405.03     62.74 o 
  11   7   1     2048.20     1988.88     69.56 o 
  13   7   1      919.96      994.66     53.90 o 
  15   7   1     1219.82     1115.97    117.60 o 
  17   7   1      233.65      233.71     47.28 o 
 -12   8   1      619.94      716.81     93.29 o 
 -10   8   1      261.59      247.32     42.04 o 
  -8   8   1       47.08       64.96     34.20 o 
  -6   8   1       13.64       32.99     45.95 o 
  -4   8   1        2.32       14.24     31.14 o 
  -2   8   1      234.46      254.91     39.62 o 
   0   8   1      183.25      157.98     36.18 o 
   2   8   1     1785.87     1680.30     66.95 o 
   4   8   1      587.10      650.86     52.70 o 
   6   8   1        4.39       33.51     33.05 o 
   8   8   1      206.42      176.01     39.22 o 
  10   8   1      937.82      906.35     53.39 o 
  12   8   1      206.41      237.68     47.46 o 
 -28   0   2      779.83      757.60     69.59 o 
 -26   0   2      255.69      360.92     56.86 o 
 -24   0   2       86.33      133.36     42.07 o 
 -22   0   2     2425.84     2674.71    105.23 o 
 -20   0   2     3970.60     4061.54    102.63 o 
 -18   0   2      625.03      605.63     29.58 o 
 -16   0   2     8870.34     8974.13    237.56 o 
 -14   0   2     5053.85     5108.08    108.63 o 
 -12   0   2    11740.85    12512.63    286.12 o 
 -10   0   2    24458.08    23829.52    510.16 o 
  -8   0   2    47980.72    45434.24    670.17 o 
  -6   0   2    59297.20    58193.50   1797.08 o 
  -4   0   2       19.68       30.84     10.49 o 
  -2   0   2     1480.84     1716.21     43.16 o 
   0   0   2   106085.91   109123.93   1347.07 o 
   2   0   2     4808.26     5282.55     87.25 o 
   4   0   2    17588.75    18692.29    459.12 o 
   6   0   2     5328.50     5321.89    131.30 o 
   8   0   2      934.92      933.39     42.43 o 
  10   0   2      715.72      909.03     45.95 o 
  12   0   2      661.25      785.97     45.46 o 
  14   0   2    12719.32    12564.76    302.97 o 
  16   0   2    13321.65    13444.94    327.46 o 
  18   0   2     3022.84     3235.42    118.81 o 
  20   0   2     1410.06     1522.24     81.96 o 
  22   0   2     2038.68     2024.40     99.17 o 
  24   0   2     3648.83     3889.00    147.54 o 
  26   0   2     6189.99     6723.01    221.26 o 
 -29   1   2       55.10      153.95     38.97 o 
 -27   1   2      420.66      523.18     55.34 o 
 -25   1   2      294.50      274.30     35.91 o 
 -23   1   2      236.14      218.45     30.22 o 
 -21   1   2       44.97       16.17     17.90 o 
 -19   1   2      195.56      155.15     25.01 o 
 -17   1   2       24.40       15.28     11.25 o 
 -15   1   2     1306.61     1220.81     31.76 o 
 -13   1   2      253.09      297.86     16.23 o 
 -11   1   2     8440.38     9718.84    158.15 o 
  -9   1   2      500.09      475.28     35.44 o 
  -7   1   2     1477.33     1485.79     31.46 o 
  -5   1   2     1648.50     1772.60     27.96 o 
  -3   1   2     4977.84     5532.59     88.18 o 
  -1   1   2      573.88      634.48     16.45 o 
   1   1   2     8100.63     8754.49    126.97 o 
   3   1   2     1098.54     1244.16     20.29 o 
   5   1   2     3182.96     3614.84     55.38 o 
   7   1   2     1778.49     2068.63     46.66 o 
   9   1   2      137.39       89.95     14.85 o 
  11   1   2      743.72      728.12     19.61 o 
  13   1   2      643.43      660.48     32.83 o 
  15   1   2      389.72      401.99     42.68 o 
  17   1   2     2943.63     2987.27     79.16 o 
  19   1   2      250.04      248.59     33.14 o 
  21   1   2     1096.98     1127.40     50.90 o 
  23   1   2      155.23      198.97     73.29 o 
  25   1   2      567.84      643.99     53.79 o 
 -28   2   2      864.47      863.62     54.24 o 
 -26   2   2     1782.78     2030.89     73.39 o 
 -24   2   2     2338.25     2253.26     72.31 o 
 -22   2   2     3010.28     2917.36     81.73 o 
 -20   2   2    13771.68    13015.06    229.66 o 
 -18   2   2     3442.59     3315.72     63.39 o 
 -16   2   2     3826.28     3850.32     83.84 o 
 -14   2   2     2416.17     2431.75     46.62 o 
 -12   2   2       13.84        8.58     10.46 o 
 -10   2   2      363.49      338.04     15.58 o 
  -8   2   2       12.01        8.55      6.92 o 
  -6   2   2       19.09        9.29      6.99 o 
  -4   2   2     1396.33     1597.01     29.10 o 
  -2   2   2    27746.36    31221.64    428.36 o 
   0   2   2    21479.36    23560.76    272.09 o 
   2   2   2    30769.01    33395.42    503.34 o 
   4   2   2    30044.79    32414.03    347.90 o 
   6   2   2    28615.23    31181.63    467.51 o 
   8   2   2     5172.38     4944.32     71.01 o 
  10   2   2     6043.34     6191.76    114.32 o 
  12   2   2     7529.61     7700.51    141.49 o 
  14   2   2     8971.73     9092.77    175.31 o 
  16   2   2     9021.44     8906.95    221.50 o 
  18   2   2     1206.09     1095.63     49.59 o 
  20   2   2      708.07      603.51     47.04 o 
  22   2   2       50.26       45.35     32.96 o 
  24   2   2      371.33      432.15     48.13 o 
  26   2   2     1540.55     1728.53     74.73 o 
 -27   3   2     2556.95     2567.70    119.78 o 
 -25   3   2     2021.84     1953.80     79.71 o 
 -23   3   2     2717.72     2659.03     81.52 o 
 -21   3   2      567.98      643.49     40.68 o 
 -19   3   2      751.92      785.61     39.33 o 
 -17   3   2     2628.72     2607.48    104.38 o 
 -15   3   2     2023.64     1933.73     50.10 o 
 -13   3   2      146.82       86.35     34.86 o 
 -11   3   2    11854.11    12825.41    170.80 o 
  -9   3   2      396.12      310.27     21.54 o 
  -7   3   2     1868.51     1757.84     35.83 o 
  -5   3   2     1381.00     1324.34     29.66 o 
  -3   3   2     4110.17     4318.03     66.60 o 
  -1   3   2     2614.69     2506.66     44.70 o 
   1   3   2     9098.13     9639.54    113.27 o 
   3   3   2     5292.20     5124.74     67.00 o 
   5   3   2    10009.89    10394.98    142.17 o 
   7   3   2       16.34        5.20      9.79 o 
   9   3   2     4401.59     4571.97     82.42 o 
  11   3   2     4296.96     4376.18     91.69 o 
  13   3   2     3953.71     3977.30     88.89 o 
  15   3   2     2927.02     2991.79     78.69 o 
  17   3   2     4668.65     4604.42    108.48 o 
  19   3   2       89.88       53.25     29.43 o 
  21   3   2      760.97      735.17     49.32 o 
  23   3   2      703.03      767.68     75.11 o 
  25   3   2     1409.76     1606.14     74.61 o 
 -26   4   2      130.27       40.30     44.37 o 
 -24   4   2        1.04       32.31     34.50 o 
 -22   4   2      197.65      145.29     34.60 o 
 -20   4   2     2188.16     2125.98    117.42 o 
 -18   4   2     1295.70     1267.76     49.24 o 
 -16   4   2      305.38      377.97     32.36 o 
 -14   4   2      579.67      617.73     26.32 o 
 -12   4   2      106.57       65.78     15.01 o 
 -10   4   2      744.43      745.84     28.01 o 
  -8   4   2      650.38      598.67     27.41 o 
  -6   4   2     1241.36     1180.78     31.88 o 
  -4   4   2     2674.96     2554.09     49.32 o 
  -2   4   2     3182.55     3217.58     57.67 o 
   0   4   2     1438.79     1578.68     30.25 o 
   2   4   2    12917.45    13602.17    158.54 o 
   4   4   2     1754.15     1726.05     33.16 o 
   6   4   2       67.20       53.23     15.96 o 
   8   4   2      206.58      236.08     24.64 o 
  10   4   2       57.00       43.01     17.82 o 
  12   4   2      144.55      125.70     23.18 o 
  14   4   2      363.47      310.31     33.25 o 
  16   4   2      814.72      839.14     45.55 o 
  18   4   2      840.72      811.24     47.10 o 
  20   4   2     1457.67     1507.89     64.37 o 
  22   4   2        7.79      -23.72     37.15 o 
  24   4   2     1013.50     1012.60     64.29 o 
 -25   5   2      262.92      390.88     53.97 o 
 -23   5   2      185.04      280.38     44.57 o 
 -21   5   2       92.60       97.84     34.02 o 
 -19   5   2      280.16      284.08     36.56 o 
 -17   5   2     1272.35     1256.55     51.53 o 
 -15   5   2      385.58      418.86     36.19 o 
 -13   5   2     5422.31     5512.19     93.80 o 
 -11   5   2     7586.15     7442.11    115.69 o 
  -9   5   2     9039.91     9040.75    159.38 o 
  -7   5   2    11704.99    11402.89    234.42 o 
  -5   5   2    10294.80     9840.95    142.44 o 
  -3   5   2     6865.08     6965.86    124.30 o 
  -1   5   2     8318.74     8493.17    127.34 o 
   1   5   2     1002.90      955.11     31.80 o 
   3   5   2     4616.00     4646.81    127.68 o 
   5   5   2      154.55       94.66     38.07 o 
   7   5   2      169.29      122.93     23.53 o 
   9   5   2       40.48       32.32     21.36 o 
  11   5   2      267.86      333.03     33.45 o 
  13   5   2     1285.79     1413.86     53.64 o 
  15   5   2     2632.90     2864.68     82.33 o 
  17   5   2     1791.78     1916.16     71.29 o 
  19   5   2     2461.28     2585.36     85.49 o 
  21   5   2      509.54      521.60     54.82 o 
 -22   6   2       12.28       19.69     37.53 o 
 -20   6   2      435.62      511.08     50.30 o 
 -18   6   2      774.69      794.83     77.11 o 
 -16   6   2     1043.46     1088.68     51.16 o 
 -14   6   2      536.36      519.60     39.47 o 
 -12   6   2      192.80      170.28     23.90 o 
 -10   6   2      341.71      262.12     48.49 o 
  -8   6   2       41.56       11.77     18.52 o 
  -6   6   2       90.50       44.09     19.86 o 
  -4   6   2      470.17      486.73     28.22 o 
  -2   6   2        2.12      -16.30     16.30 o 
   0   6   2     6308.08     6241.72    105.15 o 
   2   6   2      412.51      437.74     38.07 o 
   4   6   2      274.11      200.42     28.80 o 
   6   6   2      905.80      920.54     43.96 o 
   8   6   2      283.27      285.27     36.61 o 
  10   6   2      271.66      251.91     34.43 o 
  12   6   2      573.08      585.48     40.33 o 
  14   6   2        3.96       58.29     31.79 o 
  16   6   2      718.04      681.95     50.80 o 
  18   6   2      516.33      534.35     54.07 o 
 -19   7   2      536.96      731.45     54.23 o 
 -17   7   2      158.60      176.44     39.69 o 
 -15   7   2      269.56      315.74     58.74 o 
 -13   7   2     1582.18     1512.77     59.34 o 
 -11   7   2       25.81       44.80     56.86 o 
  -9   7   2      320.05      342.56     47.88 o 
  -7   7   2      418.81      391.27     47.00 o 
  -5   7   2      398.47      442.69     34.45 o 
  -3   7   2      580.77      569.92     31.53 o 
  -1   7   2      146.13      116.87     43.52 o 
   1   7   2      911.78      920.74     46.20 o 
   3   7   2     3018.00     3052.14     84.19 o 
   5   7   2      127.61      136.95     47.83 o 
   7   7   2     1819.61     1803.61     64.99 o 
   9   7   2      720.47      697.72     42.91 o 
  11   7   2     1072.03     1080.48     53.55 o 
  13   7   2     1939.79     2068.75    111.54 o 
  15   7   2      745.42      748.49     83.53 o 
 -14   8   2     1289.20     1265.24     63.42 o 
 -12   8   2      711.85      713.79     50.13 o 
 -10   8   2      390.66      445.36     72.38 o 
  -8   8   2        8.34      -11.20     44.02 o 
  -6   8   2       71.00       79.84     33.22 o 
  -4   8   2      788.04      750.96     47.28 o 
  -2   8   2        6.11      -16.77     33.14 o 
   0   8   2     2234.05     2258.67     77.11 o 
   2   8   2     1707.42     1632.25     66.25 o 
   4   8   2      144.67      199.76     38.96 o 
   6   8   2      677.09      752.17     49.70 o 
   8   8   2      827.10      807.84     61.22 o 
  10   8   2     1435.71     1502.44     67.49 o 
 -29   1   3       18.42       40.38     32.96 o 
 -27   1   3     2170.86     2222.08     95.96 o 
 -25   1   3     1900.85     1952.87     88.87 o 
 -23   1   3     2087.92     2066.59     51.55 o 
 -21   1   3     1803.94     1874.52     46.65 o 
 -19   1   3     1914.48     1896.89     56.70 o 
 -17   1   3     1523.14     1522.94     43.64 o 
 -15   1   3       26.08        6.98      9.37 o 
 -13   1   3       52.73       12.29      9.22 o 
 -11   1   3    58414.05    66056.72    849.16 o 
  -9   1   3    15017.34    16307.58    203.55 o 
  -7   1   3    10870.34    11877.70    149.08 o 
  -5   1   3     4516.60     4701.23     69.68 o 
  -3   1   3    11858.21    12590.21    156.27 o 
  -1   1   3    16950.96    18117.13    424.17 o 
   1   1   3    28104.18    32212.99    342.38 o 
   3   1   3    14178.29    15640.79    155.55 o 
   5   1   3     4214.63     4918.56     62.42 o 
   7   1   3    12281.87    15333.39    242.13 o 
   9   1   3     1613.08     1549.11     43.63 o 
  11   1   3     7120.20     7224.46    133.13 o 
  13   1   3     5468.25     5429.66    205.25 o 
  15   1   3     1415.27     1514.99     90.99 o 
  17   1   3     3305.28     3319.40     85.29 o 
  19   1   3      214.67      224.53     32.14 o 
  21   1   3     3797.69     3887.74    101.20 o 
  23   1   3     3053.11     3288.15     96.24 o 
  25   1   3     4746.64     5380.01    175.97 o 
 -28   2   3      495.82      537.52     51.30 o 
 -26   2   3      380.64      465.25     44.66 o 
 -24   2   3     1427.61     1356.50     44.44 o 
 -22   2   3     2185.83     2050.06     51.99 o 
 -20   2   3     1367.19     1439.57     50.83 o 
 -18   2   3     2065.20     2007.26     46.19 o 
 -16   2   3      934.02      889.33     28.05 o 
 -14   2   3      444.95      469.28     19.45 o 
 -12   2   3      207.08      209.51     25.34 o 
 -10   2   3     2922.75     2881.32     47.60 o 
  -8   2   3      916.84      867.39     21.11 o 
  -6   2   3       15.68       17.18      6.78 o 
  -4   2   3     3741.05     4168.92     60.49 o 
  -2   2   3     3334.94     3163.01     41.70 o 
   0   2   3    11345.84    12264.39    314.61 o 
   2   2   3     5512.45     5811.08     72.84 o 
   4   2   3     7396.43     7762.68     93.22 o 
   6   2   3    12795.25    13775.65    157.49 o 
   8   2   3     1971.19     1771.91     46.11 o 
  10   2   3     2639.92     2334.55     65.41 o 
  12   2   3     4018.81     3951.00     87.55 o 
  14   2   3     4830.43     4853.11    105.57 o 
  16   2   3      927.10      917.82     44.53 o 
  18   2   3      556.76      537.79     37.15 o 
  20   2   3      203.72      235.82     40.43 o 
  22   2   3      168.02      208.69     54.37 o 
  24   2   3       65.90       83.75     39.69 o 
 -27   3   3      782.84      857.16     61.04 o 
 -25   3   3      730.03      750.98     47.60 o 
 -23   3   3     1879.49     1751.88     63.14 o 
 -21   3   3     1345.85     1354.42     53.02 o 
 -19   3   3      616.23      612.44     34.70 o 
 -17   3   3      117.37       88.48     16.88 o 
 -15   3   3     1407.14     1473.16     36.76 o 
 -13   3   3      339.12      365.84     18.97 o 
 -11   3   3      515.86      565.78     25.89 o 
  -9   3   3     3440.56     3457.90     57.59 o 
  -7   3   3      633.85      627.56     20.06 o 
  -5   3   3       30.92       23.19     10.76 o 
  -3   3   3     3037.72     3013.22     42.13 o 
  -1   3   3     7726.80     7928.87    110.55 o 
   1   3   3     8041.83     8154.35     98.68 o 
   3   3   3    19048.12    20636.33    229.65 o 
   5   3   3       27.33        7.17      8.33 o 
   7   3   3      304.39      291.92     23.61 o 
   9   3   3      621.20      632.19     30.71 o 
  11   3   3     2512.42     2512.38     64.56 o 
  13   3   3     2721.93     2569.59     69.08 o 
  15   3   3       76.06       71.88     24.38 o 
  17   3   3        6.19       15.14     25.39 o 
  19   3   3      820.93      819.72     49.43 o 
  21   3   3       80.85       51.05     35.74 o 
  23   3   3     1803.01     1853.38     76.49 o 
 -26   4   3      283.11      369.83     50.98 o 
 -24   4   3      475.48      638.58     51.95 o 
 -22   4   3      145.59      135.15     30.69 o 
 -20   4   3     7723.76     7982.40    228.71 o 
 -18   4   3     1361.63     1396.78     51.55 o 
 -16   4   3     4050.02     4086.94     74.28 o 
 -14   4   3     3389.87     3316.68     80.09 o 
 -12   4   3     6636.42     6176.79    117.86 o 
 -10   4   3    13867.98    13790.82    190.17 o 
  -8   4   3     6721.35     6854.92    121.99 o 
  -6   4   3     1902.36     1859.58     40.47 o 
  -4   4   3     2480.94     2493.72     48.63 o 
  -2   4   3     2502.95     2808.28     52.90 o 
   0   4   3    12851.39    13443.78    157.19 o 
   2   4   3     2056.77     2056.23     37.26 o 
   4   4   3     2139.59     2141.10     38.82 o 
   6   4   3     2239.21     2379.98     48.81 o 
   8   4   3       40.85       24.76     17.44 o 
  10   4   3     2464.53     2565.58     67.36 o 
  12   4   3     4732.69     4628.62    102.56 o 
  14   4   3     3206.17     3263.01     96.69 o 
  16   4   3     7879.03     7576.03    156.54 o 
  18   4   3       93.94       57.65     33.46 o 
  20   4   3      940.29      857.92     54.48 o 
  22   4   3     1188.78     1178.68     66.00 o 
 -25   5   3       52.83       67.22     43.84 o 
 -23   5   3      130.13      111.14     37.42 o 
 -21   5   3      255.79      279.23     39.07 o 
 -19   5   3       13.68      -13.28     24.52 o 
 -17   5   3      172.97      197.06     31.12 o 
 -15   5   3      167.33      152.58     25.99 o 
 -13   5   3      382.36      380.09     31.70 o 
 -11   5   3      191.34      196.17     30.69 o 
  -9   5   3      630.66      629.62     28.30 o 
  -7   5   3       51.00       51.09     16.29 o 
  -5   5   3       39.52       13.94     22.43 o 
  -3   5   3      305.97      270.97     22.05 o 
  -1   5   3        0.63        0.03     18.20 o 
   1   5   3       12.45       -9.77     15.11 o 
   3   5   3      320.56      305.09     24.72 o 
   5   5   3     1831.52     1883.03     56.32 o 
   7   5   3        6.26       24.56     20.13 o 
   9   5   3      170.26      149.18     29.34 o 
  11   5   3       16.12       -5.22     21.37 o 
  13   5   3        0.75       18.50     40.49 o 
  15   5   3       19.18      -13.52     26.59 o 
  17   5   3      156.02       98.69     46.43 o 
  19   5   3      309.37      176.16     54.43 o 
  21   5   3       69.86       44.12     44.57 o 
 -22   6   3       60.19       73.49     41.12 o 
 -20   6   3     7209.52     7454.28    195.74 o 
 -18   6   3     1706.87     1644.87     64.35 o 
 -16   6   3      288.08      297.47     36.37 o 
 -14   6   3     1493.53     1506.54     46.08 o 
 -12   6   3     2222.74     2213.47     54.95 o 
 -10   6   3     3104.87     3045.98     83.57 o 
  -8   6   3     1287.05     1250.54     39.11 o 
  -6   6   3      962.95     1042.97     36.12 o 
  -4   6   3     1934.00     1844.30     48.55 o 
  -2   6   3     1976.65     1896.25     49.45 o 
   0   6   3     1908.11     1855.17     49.32 o 
   2   6   3     7655.02     7621.21    122.80 o 
   4   6   3     2294.26     2374.50     69.18 o 
   6   6   3      883.55      923.87     43.82 o 
   8   6   3      885.40      932.50     45.60 o 
  10   6   3     2386.02     2390.20     72.99 o 
  12   6   3     2320.08     2304.65     74.16 o 
  14   6   3      853.80      872.39     51.22 o 
  16   6   3     3676.35     3733.22    104.39 o 
  18   6   3      138.14      200.63     44.91 o 
 -19   7   3       13.31       31.60     37.94 o 
 -17   7   3      411.59      429.99     96.08 o 
 -15   7   3      197.95      243.30     38.66 o 
 -13   7   3       11.03       16.11     30.54 o 
 -11   7   3      397.14      479.92     48.94 o 
  -9   7   3      418.29      518.32     43.49 o 
  -7   7   3       91.13       93.05     24.33 o 
  -5   7   3       16.65       -3.22     21.25 o 
  -3   7   3     1541.91     1492.66     47.84 o 
  -1   7   3     1259.18     1215.40     44.18 o 
   1   7   3      371.15      434.65     74.62 o 
   3   7   3     1275.69     1248.79     53.97 o 
   5   7   3     1088.18     1033.72     50.45 o 
   7   7   3      365.77      415.85     46.98 o 
   9   7   3       71.90       41.04     32.54 o 
  11   7   3      444.23      431.85     86.38 o 
  13   7   3      620.03      649.91     50.99 o 
  15   7   3       57.27       41.99     39.85 o 
 -14   8   3      200.89      258.76     98.50 o 
 -12   8   3       40.19       76.32     37.16 o 
 -10   8   3      277.14      266.78     36.02 o 
  -8   8   3      148.08      136.60     31.27 o 
  -6   8   3      624.78      634.43     40.88 o 
  -4   8   3        3.03       23.03     45.83 o 
  -2   8   3        4.41       59.65     47.04 o 
   0   8   3      365.82      173.18     63.04 o 
   2   8   3     3927.85     4036.64    107.88 o 
   4   8   3      895.29      936.03     53.91 o 
   6   8   3      171.83      119.23     56.01 o 
   8   8   3      213.46      197.65     40.16 o 
  10   8   3      708.75      851.68     59.65 o 
 -30   0   4      119.76       74.92     52.01 o 
 -28   0   4       62.94      141.60     48.01 o 
 -26   0   4       67.40      108.38     40.98 o 
 -24   0   4     2951.87     2767.63     73.41 o 
 -22   0   4      285.67      289.80     93.17 o 
 -20   0   4     4077.36     1980.39     77.83 o 
 -18   0   4    13349.07    13165.58    218.99 o 
 -16   0   4    11185.08    11095.28    185.68 o 
 -14   0   4    32731.93    34241.52   1073.36 o 
 -12   0   4    27423.70    28250.15   1158.59 o 
 -10   0   4    51621.52    53210.07   1384.58 o 
  -8   0   4    10173.13    10222.08    164.21 o 
  -6   0   4      370.38      421.57     20.13 o 
  -4   0   4     2360.34     2392.59     64.50 o 
  -2   0   4      151.57      156.34      8.12 o 
   0   0   4     7765.67     7882.74    145.93 o 
   2   0   4     4614.76     5317.59     74.28 o 
   4   0   4     2873.80     3421.62     64.84 o 
   6   0   4    10447.69    10661.73    142.46 o 
   8   0   4     1069.53      673.34     38.55 o 
  10   0   4     7651.01     7524.02    192.40 o 
  12   0   4    11663.24    13025.70    312.79 o 
  14   0   4     8402.61     9255.51    241.26 o 
  16   0   4     9809.50    10226.61    267.45 o 
  18   0   4     6844.18     6878.56    202.59 o 
  20   0   4     4355.59     4756.45    162.21 o 
  22   0   4     1647.19     1782.05     97.96 o 
  24   0   4      279.97      410.26     65.22 o 
 -29   1   4       31.15      106.93     34.75 o 
 -27   1   4      406.40      510.88     53.40 o 
 -25   1   4      549.99      531.34     37.29 o 
 -23   1   4      294.14      355.60     50.92 o 
 -21   1   4      540.49      523.07     22.54 o 
 -19   1   4       75.70       50.09     15.22 o 
 -17   1   4     1034.49     1081.05     31.35 o 
 -15   1   4        8.22       -8.92      8.92 o 
 -13   1   4        3.59        3.84      8.07 o 
 -11   1   4     6805.33     7650.55     90.63 o 
  -9   1   4       93.43      120.33     10.76 o 
  -7   1   4       13.95       -4.63      4.63 o 
  -5   1   4      365.84      337.28      9.26 o 
  -3   1   4       92.97       94.42     10.74 o 
  -1   1   4     5059.11     5632.64     64.51 o 
   1   1   4      166.55      180.25      6.76 o 
   3   1   4     1742.96     1705.65     23.76 o 
   5   1   4     3530.94     3962.28     48.86 o 
   7   1   4      450.71      576.80     21.67 o 
   9   1   4     1767.28     1700.93     47.36 o 
  11   1   4      889.32      805.91     58.74 o 
  13   1   4      280.62      265.58     42.92 o 
  15   1   4      487.24      471.23     33.26 o 
  17   1   4      118.86      115.53     27.51 o 
  19   1   4       35.25       24.19     25.07 o 
  21   1   4      376.61      419.90     44.23 o 
  23   1   4        9.41       17.93     71.89 o 
 -30   2   4      844.77      915.21     57.48 o 
 -28   2   4      694.86      747.08     49.15 o 
 -26   2   4     1613.42     1640.71     50.65 o 
 -24   2   4     1653.94     1613.93     60.39 o 
 -22   2   4       94.72      113.32     22.06 o 
 -20   2   4     1887.13     1827.67     39.63 o 
 -18   2   4      577.44      577.81     30.66 o 
 -16   2   4      537.79      545.31     27.69 o 
 -14   2   4      981.27      979.55     26.91 o 
 -12   2   4     3548.74     3707.67     59.35 o 
 -10   2   4     5609.61     5714.83     81.65 o 
  -8   2   4     1821.70     1660.32     31.36 o 
  -6   2   4     2133.71     1798.00     32.31 o 
  -4   2   4    21051.90    21880.02    331.48 o 
  -2   2   4     5407.21     5294.39     75.16 o 
   0   2   4    12666.73    13733.42    155.19 o 
   2   2   4     4230.67     4437.45     52.50 o 
   4   2   4     6664.73     6811.15     84.71 o 
   6   2   4    10491.62    10783.33    128.02 o 
   8   2   4     4238.01     4040.69     82.60 o 
  10   2   4     4203.67     4153.63     88.73 o 
  12   2   4     1594.27     1475.82     50.06 o 
  14   2   4      125.10      122.99     24.92 o 
  16   2   4     2822.52     2579.80     74.87 o 
  18   2   4      370.22      342.21     47.22 o 
  20   2   4      715.88      812.10     49.70 o 
  22   2   4       13.52        1.86     34.38 o 
  24   2   4       36.04       82.80     40.10 o 
 -29   3   4       67.36      -14.24     39.11 o 
 -27   3   4     2217.48     2147.94     61.85 o 
 -25   3   4     3130.25     2987.06    127.48 o 
 -23   3   4     3445.12     3376.14     91.23 o 
 -21   3   4      802.86      825.26     67.47 o 
 -19   3   4      371.92      406.75     29.60 o 
 -17   3   4      461.22      528.12     25.29 o 
 -15   3   4      113.58      160.07     20.36 o 
 -13   3   4      217.29      266.50     35.63 o 
 -11   3   4     9667.33    10353.38    141.41 o 
  -9   3   4      393.05      381.25     17.60 o 
  -7   3   4      488.13      450.75     18.38 o 
  -5   3   4     1412.16     1339.51     30.36 o 
  -3   3   4    17275.16    18782.55    208.44 o 
  -1   3   4    18820.17    19031.62    445.71 o 
   1   3   4    10984.31    11531.37    158.04 o 
   3   3   4    10160.49    10363.82    123.91 o 
   5   3   4    10441.28    11220.92    134.44 o 
   7   3   4       71.09      107.55     13.56 o 
   9   3   4     1805.89     1821.11     59.83 o 
  11   3   4     1331.37     1265.45     46.01 o 
  13   3   4      719.79      720.73     39.21 o 
  15   3   4        8.51       -2.51     23.72 o 
  17   3   4      348.67      293.61     38.53 o 
  19   3   4      122.74      139.07     36.49 o 
  21   3   4      670.85      688.58     89.35 o 
  23   3   4      186.60      126.90     45.25 o 
 -26   4   4      130.88      100.97     39.77 o 
 -24   4   4      133.04       64.13     54.43 o 
 -22   4   4        2.81      -11.96     26.27 o 
 -20   4   4     1212.11     1271.37     50.92 o 
 -18   4   4      237.63      243.57     27.72 o 
 -16   4   4      518.00      543.67     26.02 o 
 -14   4   4      901.99      904.02     30.40 o 
 -12   4   4     1866.35     1893.71     59.78 o 
 -10   4   4      255.63      250.58     18.99 o 
  -8   4   4       38.48       18.67     15.09 o 
  -6   4   4      788.52      851.45     33.29 o 
  -4   4   4     2193.77     2205.46     45.41 o 
  -2   4   4     1623.95     1697.93     49.45 o 
   0   4   4       49.93       46.54     11.13 o 
   2   4   4        8.83       -1.37     10.42 o 
   4   4   4       10.39       -1.26     14.89 o 
   6   4   4        1.25       14.89     12.02 o 
   8   4   4     1862.10     1901.41     55.31 o 
  10   4   4     1068.35      982.45     41.61 o 
  12   4   4      103.76       60.06     24.75 o 
  14   4   4       43.79       21.93     25.21 o 
  16   4   4     2153.49     2156.46     73.25 o 
  18   4   4     1084.58     1180.57     59.31 o 
  20   4   4       57.22       15.22     39.56 o 
  22   4   4       95.34       76.94     44.40 o 
 -25   5   4     1326.93     1412.77     69.31 o 
 -23   5   4     3983.22     4010.54    106.63 o 
 -21   5   4     1181.62     1215.72     54.60 o 
 -19   5   4     2181.23     2257.91     69.55 o 
 -17   5   4     1942.05     1963.75     50.99 o 
 -15   5   4     2943.35     2843.24     74.40 o 
 -13   5   4     2483.22     2390.10     53.37 o 
 -11   5   4     9464.83     9672.07    163.68 o 
  -9   5   4     5733.25     5776.32     95.05 o 
  -7   5   4      659.10      680.40     28.31 o 
  -5   5   4       16.83       10.65     14.19 o 
  -3   5   4     7155.82     7001.18    109.46 o 
  -1   5   4     1929.11     1849.68     45.40 o 
   1   5   4     1390.29     1327.24     38.76 o 
   3   5   4     1726.38     1876.17     46.69 o 
   5   5   4     1029.37     1041.53     35.03 o 
   7   5   4      185.92      131.55     25.74 o 
   9   5   4      629.66      700.62     39.64 o 
  11   5   4     2898.49     2848.31    137.00 o 
  13   5   4     4288.42     4304.08    179.85 o 
  15   5   4      175.46      190.12     36.65 o 
  17   5   4     2900.93     2922.38     93.21 o 
  19   5   4     2591.35     2735.39     94.04 o 
 -22   6   4        4.88        1.36     37.89 o 
 -20   6   4      457.91      563.57     51.59 o 
 -18   6   4       81.30       35.63     30.48 o 
 -16   6   4      423.48      504.38     74.68 o 
 -14   6   4        8.68      -20.60     20.60 o 
 -12   6   4      610.91      506.05     32.92 o 
 -10   6   4      661.37      666.50     31.13 o 
  -8   6   4      125.48      109.53     27.65 o 
  -6   6   4       43.04       21.19     20.52 o 
  -4   6   4       87.20      102.27     21.25 o 
  -2   6   4       77.80       53.16     20.71 o 
   0   6   4     3235.28     3160.88     66.89 o 
   2   6   4        1.22       16.02     20.84 o 
   4   6   4      375.79      400.36     36.91 o 
   6   6   4      158.08       98.83     25.88 o 
   8   6   4        4.63       14.44     26.78 o 
  10   6   4      131.90      158.09     31.75 o 
  12   6   4      956.86      934.04     50.60 o 
  14   6   4      395.91      330.04     44.63 o 
  16   6   4      553.27      593.66     71.41 o 
 -19   7   4       16.93       17.47     37.41 o 
 -17   7   4       19.63       36.17     34.21 o 
 -15   7   4      103.19      115.41     67.95 o 
 -13   7   4        6.75      -18.73     24.46 o 
 -11   7   4      256.41      271.49     38.48 o 
  -9   7   4      525.76      565.57     37.79 o 
  -7   7   4       19.96       41.89     24.56 o 
  -5   7   4      862.43      874.70     37.37 o 
  -3   7   4     2140.84     2205.68     61.10 o 
  -1   7   4     4768.07     4945.08     95.58 o 
   1   7   4     2294.47     2472.20     76.89 o 
   3   7   4     4410.19     4397.15    106.90 o 
   5   7   4      923.92      992.28     78.86 o 
   7   7   4      683.73      650.98     83.05 o 
   9   7   4      209.09      207.92     38.15 o 
  11   7   4      530.85      542.49     51.70 o 
  13   7   4       42.06       32.45     37.50 o 
 -14   8   4     1034.56     1042.41     56.27 o 
 -12   8   4     1045.99     1098.37     58.21 o 
 -10   8   4      974.24      949.04     43.75 o 
  -8   8   4      251.42      293.38     35.24 o 
  -6   8   4      262.55      343.30     83.17 o 
  -4   8   4     1505.73     1486.58     52.36 o 
  -2   8   4      111.12       -4.53     29.35 o 
   0   8   4     2209.39     2166.06     76.95 o 
   2   8   4     1789.94     1729.53     68.45 o 
   4   8   4       74.20       52.39     35.53 o 
   6   8   4      212.55      215.33     41.53 o 
   8   8   4      294.07      336.02     79.59 o 
 -29   1   5       89.07       77.15     32.19 o 
 -27   1   5     2371.53     2296.63     68.79 o 
 -25   1   5     4447.47     4350.14     82.46 o 
 -23   1   5     5421.77     5227.49     79.01 o 
 -21   1   5     2740.16     2842.72     58.07 o 
 -19   1   5     3498.95     3495.11     56.03 o 
 -17   1   5    11884.89    11532.83    138.04 o 
 -15   1   5     3912.99     3477.15     51.71 o 
 -13   1   5      778.37      533.24     19.44 o 
 -11   1   5     7050.64     7398.34     87.88 o 
  -9   1   5      579.82      482.88     15.66 o 
  -7   1   5     1576.90     1394.39     21.55 o 
  -5   1   5      895.42      872.89     49.10 o 
  -3   1   5     9839.63    10961.21    119.90 o 
  -1   1   5     9312.02    10019.60     93.21 o 
   1   1   5      349.12      270.86      8.78 o 
   3   1   5    17779.53    18485.19    184.65 o 
   5   1   5    26544.86    28828.62    363.61 o 
   7   1   5     1724.09     1310.25     36.68 o 
   9   1   5     2222.23     2085.10     59.28 o 
  11   1   5     1519.60     1492.04     48.44 o 
  13   1   5     4385.87     4201.62    118.20 o 
  15   1   5     2131.58     2336.70     68.24 o 
  17   1   5     1200.13     1282.82     53.02 o 
  19   1   5     1742.48     1810.71    101.11 o 
  21   1   5      105.04      123.95     55.77 o 
  23   1   5       52.77      -23.11     37.06 o 
 -30   2   5      656.17      803.91     58.24 o 
 -28   2   5      179.75      187.76     31.12 o 
 -26   2   5      556.50      664.37     37.78 o 
 -24   2   5     2990.48     2615.90     60.84 o 
 -22   2   5      698.78      491.04     24.31 o 
 -20   2   5        8.13       18.18     14.04 o 
 -18   2   5      479.90      461.19     19.88 o 
 -16   2   5      224.32      206.42     17.85 o 
 -14   2   5     1612.65     1635.40     35.44 o 
 -12   2   5      696.63      620.20     20.08 o 
 -10   2   5     7419.85     7639.46    104.49 o 
  -8   2   5     5064.30     5132.29     73.41 o 
  -6   2   5      506.13      346.02     13.44 o 
  -4   2   5    20533.21    22509.25    406.60 o 
  -2   2   5     9020.48     9343.47    108.18 o 
   0   2   5     1748.71     1692.24     29.24 o 
   2   2   5     1740.94     1725.25     25.64 o 
   4   2   5     1357.99     1331.34     22.11 o 
   6   2   5     6596.23     7108.99     91.33 o 
   8   2   5      177.91      203.95     22.87 o 
  10   2   5      131.21      150.35     23.41 o 
  12   2   5     1294.17     1178.76     45.73 o 
  14   2   5      322.17      285.42     33.25 o 
  16   2   5      416.84      304.24     36.71 o 
  18   2   5      459.99      445.66     42.09 o 
  20   2   5      492.76      489.35     84.80 o 
  22   2   5      470.57      565.56     53.22 o 
 -29   3   5      173.10      217.58     37.22 o 
 -27   3   5      339.19      298.10     45.14 o 
 -25   3   5     1370.81     1297.25     49.21 o 
 -23   3   5     1260.21     1158.77     40.21 o 
 -21   3   5       60.21       99.96     20.53 o 
 -19   3   5      318.66      338.41     30.05 o 
 -17   3   5      181.01      176.88     36.69 o 
 -15   3   5     2008.05     1943.82     42.65 o 
 -13   3   5      840.06      946.78     29.67 o 
 -11   3   5      282.23      268.25     39.53 o 
  -9   3   5     1513.99     1459.42     32.71 o 
  -7   3   5      905.62      831.86     23.79 o 
  -5   3   5     2504.03     2392.50     43.99 o 
  -3   3   5    11431.33    12742.32    160.60 o 
  -1   3   5     1881.13     1860.15     29.36 o 
   1   3   5     3977.79     4060.63     51.63 o 
   3   3   5     3082.31     3194.37     59.03 o 
   5   3   5     9622.15     9794.39    127.83 o 
   7   3   5     1693.56     1670.00     35.20 o 
   9   3   5       39.91       14.03     18.17 o 
  11   3   5       59.63       42.18     23.29 o 
  13   3   5      569.97      570.67     36.69 o 
  15   3   5      101.97       57.00     28.59 o 
  17   3   5      828.78      684.95     46.25 o 
  19   3   5       29.77        2.07     43.89 o 
  21   3   5       13.70       50.95     39.12 o 
 -26   4   5     1788.18     1747.63     70.91 o 
 -24   4   5     2167.30     2170.68     73.88 o 
 -22   4   5       13.40       -2.59     27.27 o 
 -20   4   5     1086.89     1141.80     39.19 o 
 -18   4   5     3270.35     3221.62    101.17 o 
 -16   4   5     4236.83     4279.78     76.51 o 
 -14   4   5     6336.18     6345.84    106.33 o 
 -12   4   5     5965.91     5714.28     90.71 o 
 -10   4   5     5780.76     5753.94    102.04 o 
  -8   4   5     2838.69     2743.92     53.10 o 
  -6   4   5     1638.31     1554.85     46.63 o 
  -4   4   5     6518.13     6720.94    101.38 o 
  -2   4   5      535.19      422.77     20.83 o 
   0   4   5      105.10       56.01     21.72 o 
   2   4   5       31.87       13.58     11.53 o 
   4   4   5      889.56      943.54     26.60 o 
   6   4   5     3423.26     3531.00     58.00 o 
   8   4   5     1205.34     1218.20     37.29 o 
  10   4   5     1655.90     1633.99     54.83 o 
  12   4   5     3625.63     3466.47     88.53 o 
  14   4   5     2528.85     2559.35     78.44 o 
  16   4   5     5078.81     4900.11    121.59 o 
  18   4   5     1489.16     1530.59    140.51 o 
  20   4   5     1825.37     1784.45     77.79 o 
 -25   5   5        1.80      -22.49     45.77 o 
 -23   5   5        5.51      -14.91     41.34 o 
 -21   5   5      177.07      182.36     40.80 o 
 -19   5   5       54.53       73.51     28.36 o 
 -17   5   5      274.67      291.75     43.56 o 
 -15   5   5       40.15       37.44     19.01 o 
 -13   5   5        0.69      -16.90     16.90 o 
 -11   5   5      757.02      709.00     29.38 o 
  -9   5   5        5.06        3.01     15.11 o 
  -7   5   5       17.61        2.68     14.78 o 
  -5   5   5      311.13      295.33     25.89 o 
  -3   5   5      260.63      179.87     28.02 o 
  -1   5   5       49.01       35.56     16.20 o 
   1   5   5      315.66      270.76     23.48 o 
   3   5   5       24.48       12.93     17.69 o 
   5   5   5        2.62      -17.93     17.93 o 
   7   5   5      406.30      386.21     34.95 o 
   9   5   5      121.53       96.41     26.65 o 
  11   5   5       24.71        7.60     28.54 o 
  13   5   5       67.17       34.17     32.13 o 
  15   5   5       76.71       50.55     35.23 o 
  17   5   5       35.73       43.39     41.41 o 
 -22   6   5        7.28      -14.00     46.19 o 
 -20   6   5      476.54      572.79     48.28 o 
 -18   6   5      595.05      663.95     44.02 o 
 -16   6   5     1146.19     1169.62     42.30 o 
 -14   6   5     3678.19     3695.46     83.39 o 
 -12   6   5     1468.28     1408.43     44.06 o 
 -10   6   5     1195.96     1169.99     38.75 o 
  -8   6   5     1043.52     1061.93     37.99 o 
  -6   6   5     3456.61     3431.67     70.07 o 
  -4   6   5     5968.02     5992.30    102.85 o 
  -2   6   5      187.80      145.11     32.12 o 
   0   6   5      768.44      722.79     33.13 o 
   2   6   5      738.49      738.39     34.27 o 
   4   6   5      273.52      226.65     33.13 o 
   6   6   5     1664.01     1730.65     60.48 o 
   8   6   5     1369.97     1343.67     54.48 o 
  10   6   5      529.27      578.71     43.69 o 
  12   6   5      505.39      503.37    107.48 o 
  14   6   5      234.92      195.51     43.51 o 
  16   6   5     3440.67     3406.86    105.14 o 
 -19   7   5      183.53      272.47     42.63 o 
 -17   7   5        9.66       -3.44     34.38 o 
 -15   7   5     1022.30      982.23     43.57 o 
 -13   7   5      183.44      124.00     37.23 o 
 -11   7   5     1379.89     1342.62     46.28 o 
  -9   7   5      750.60      690.25     35.11 o 
  -7   7   5       73.54      100.64     24.44 o 
  -5   7   5       16.84       15.52     43.52 o 
  -3   7   5     3083.17     3076.52     71.48 o 
  -1   7   5      548.54      536.64     37.67 o 
   1   7   5     1726.41     1829.95     54.41 o 
   3   7   5      166.25      136.25     34.33 o 
   5   7   5     1792.86     1772.64    107.11 o 
   7   7   5        4.92       25.13     33.14 o 
   9   7   5       28.64       33.36     39.95 o 
  11   7   5      353.56      330.49     45.72 o 
 -12   8   5        6.48      -16.00     30.76 o 
 -10   8   5       64.47       83.53     30.44 o 
  -8   8   5      276.25      295.85     35.65 o 
  -6   8   5     1036.69     1134.92     47.88 o 
  -4   8   5     1982.82     1945.79     62.56 o 
  -2   8   5      256.18      226.99     33.99 o 
   0   8   5       15.20       -0.90     38.41 o 
   2   8   5      137.49       84.92     38.61 o 
   4   8   5       13.26      -13.29     35.62 o 
   6   8   5      783.40      807.39     53.99 o 
 -30   0   6     1284.71     1319.41     86.20 o 
 -28   0   6     1656.47     1768.10     88.38 o 
 -26   0   6     4698.47     4661.40    106.90 o 
 -24   0   6    11964.53    11290.28    275.81 o 
 -22   0   6       78.53      194.16     52.07 o 
 -20   0   6     4874.83     4828.90     99.01 o 
 -18   0   6     7282.05     7123.78    130.30 o 
 -16   0   6     5349.50     5100.78     97.31 o 
 -14   0   6     3541.31     3661.36    105.78 o 
 -12   0   6     1401.42     1309.56     51.34 o 
 -10   0   6     4411.33     4372.75    204.71 o 
  -8   0   6     2772.29     2881.84    110.14 o 
  -6   0   6     3426.41     4201.31    109.84 o 
  -4   0   6    14329.49    16599.49    362.62 o 
  -2   0   6     1026.60      831.77     21.26 o 
   0   0   6     2489.59     2388.63     40.36 o 
   2   0   6     4924.04     5205.01     76.47 o 
   4   0   6     5644.03     5781.89     84.93 o 
   6   0   6     9677.17    10100.43    171.60 o 
   8   0   6      845.46      664.98     51.89 o 
  10   0   6     5343.76     5443.49    153.85 o 
  12   0   6    14229.72    14389.85    345.76 o 
  14   0   6     3487.99     3883.19    131.42 o 
  16   0   6     3061.57     3221.96    122.57 o 
  18   0   6     1169.70     1148.83     77.11 o 
  20   0   6     2056.68     2246.99    110.08 o 
  22   0   6     1208.41     1529.75     96.50 o 
 -31   1   6        1.10       21.34     49.22 o 
 -29   1   6      138.09      180.07     36.73 o 
 -27   1   6      334.18      380.27     37.93 o 
 -25   1   6      110.04       83.52     19.85 o 
 -23   1   6      730.84      684.71     26.00 o 
 -21   1   6      222.73      180.19     21.22 o 
 -19   1   6      783.51      780.42     24.46 o 
 -17   1   6      904.48      845.34     23.48 o 
 -15   1   6        6.35        5.13      9.24 o 
 -13   1   6      793.56      757.85     19.83 o 
 -11   1   6       85.00       85.06      8.27 o 
  -9   1   6      172.63      166.15      9.23 o 
  -7   1   6      980.65      958.55     21.34 o 
  -5   1   6      521.08      600.08     16.29 o 
  -3   1   6      796.02      775.30     16.90 o 
  -1   1   6     1469.09     1578.96     21.76 o 
   1   1   6      431.14      401.38     10.96 o 
   3   1   6     4700.02     4937.74     52.78 o 
   5   1   6     1162.08     1147.29     20.87 o 
   7   1   6      501.78      415.78     17.80 o 
   9   1   6      543.77      521.06     37.75 o 
  11   1   6      151.23      134.13     23.69 o 
  13   1   6      951.26      808.82     39.41 o 
  15   1   6      146.99       59.37     25.56 o 
  17   1   6      125.02       75.04     29.48 o 
  19   1   6      209.99      196.45     85.59 o 
  21   1   6       36.19       41.53     36.30 o 
 -30   2   6      969.71     1033.29     78.44 o 
 -28   2   6     1039.01     1097.00     43.61 o 
 -26   2   6     1165.11     1063.83     40.09 o 
 -24   2   6      853.50      807.72     34.69 o 
 -22   2   6      424.52      402.46     42.19 o 
 -20   2   6      111.77      118.39     17.10 o 
 -18   2   6      764.26      747.05     24.00 o 
 -16   2   6      425.05      390.03     17.46 o 
 -14   2   6     3887.50     3810.76     55.06 o 
 -12   2   6     3519.18     3280.52     47.64 o 
 -10   2   6    11801.14    12036.53    156.50 o 
  -8   2   6    17162.52    16846.32    212.35 o 
  -6   2   6    12540.29    12765.06    142.65 o 
  -4   2   6    20330.71    21861.53    277.58 o 
  -2   2   6    11847.49    12615.24    139.47 o 
   0   2   6     4281.33     4204.25     49.98 o 
   2   2   6     4209.40     4050.39     54.57 o 
   4   2   6      121.11       73.06     10.61 o 
   6   2   6      188.24      123.39     36.68 o 
   8   2   6      223.46      194.16     27.28 o 
  10   2   6       20.69        2.03     20.23 o 
  12   2   6     1200.99     1126.70     45.99 o 
  14   2   6      522.27      578.26     38.73 o 
  16   2   6      651.45      570.77     46.68 o 
  18   2   6      959.61      931.48     51.72 o 
  20   2   6     1783.70     1740.99     70.93 o 
  22   2   6     2522.89     2640.52    133.84 o 
 -29   3   6      229.06      224.21     43.08 o 
 -27   3   6      595.51      688.92     52.81 o 
 -25   3   6      415.53      481.15     35.14 o 
 -23   3   6     1252.31     1145.75     47.79 o 
 -21   3   6      342.46      398.22     39.88 o 
 -19   3   6     2034.47     1929.07     46.24 o 
 -17   3   6     1822.23     1830.87     69.73 o 
 -15   3   6     2316.79     2142.65     45.17 o 
 -13   3   6      873.74      772.75     25.46 o 
 -11   3   6     6089.16     6147.53     91.35 o 
  -9   3   6     5793.98     5851.40     87.05 o 
  -7   3   6     6179.55     6191.98     90.50 o 
  -5   3   6       91.64       13.51     10.48 o 
  -3   3   6     4708.74     5095.33     78.32 o 
  -1   3   6     3520.57     3526.44     88.69 o 
   1   3   6     2070.66     1978.81     32.55 o 
   3   3   6     4771.37     4928.77     89.16 o 
   5   3   6     5106.90     5127.98     86.28 o 
   7   3   6       45.29       29.76     14.06 o 
   9   3   6      257.25      295.54     25.46 o 
  11   3   6      480.03      461.95     38.53 o 
  13   3   6     3966.68     3460.33     89.20 o 
  15   3   6      329.28      338.41     39.34 o 
  17   3   6      100.12      130.72     38.07 o 
  19   3   6      785.34      821.78     54.01 o 
  21   3   6      359.57      398.02     78.20 o 
 -28   4   6      618.63      746.80     59.62 o 
 -26   4   6      456.61      502.56     60.50 o 
 -24   4   6       22.95       -4.18     41.16 o 
 -22   4   6      456.16      509.06     40.89 o 
 -20   4   6       16.16       -7.27     23.06 o 
 -18   4   6      151.09      187.77     49.94 o 
 -16   4   6      334.40      391.99     52.66 o 
 -14   4   6      919.47      933.17     31.11 o 
 -12   4   6       23.89       19.05     14.39 o 
 -10   4   6       34.28       39.56     15.76 o 
  -8   4   6      156.52      128.19     16.19 o 
  -6   4   6     2104.32     2158.93     49.44 o 
  -4   4   6        3.56       -3.95     13.55 o 
  -2   4   6      260.60      243.81     22.28 o 
   0   4   6      460.46      413.32     18.67 o 
   2   4   6      541.52      515.95     25.58 o 
   4   4   6        5.12       -9.94     12.68 o 
   6   4   6      257.63      253.01     20.08 o 
   8   4   6      858.92      891.28     34.01 o 
  10   4   6      182.85      112.21     28.46 o 
  12   4   6       48.60        9.68     67.53 o 
  14   4   6      158.79      150.36     36.09 o 
  16   4   6      104.47       85.38     38.96 o 
  18   4   6       41.17        8.34     40.53 o 
 -25   5   6     2524.15     2610.69    119.42 o 
 -23   5   6     3477.80     3596.46    134.57 o 
 -21   5   6     3803.31     4114.64    129.72 o 
 -19   5   6     3773.20     3810.72     98.92 o 
 -17   5   6     4649.18     4740.05     87.04 o 
 -15   5   6     6891.15     6805.06    110.76 o 
 -13   5   6      267.10      290.34     32.07 o 
 -11   5   6     2217.38     2099.08     49.27 o 
  -9   5   6     1521.45     1680.01    125.77 o 
  -7   5   6       11.47        4.15     15.69 o 
  -5   5   6      428.77      413.91     37.92 o 
  -3   5   6      255.45      244.95     35.66 o 
  -1   5   6      532.33      483.98     27.75 o 
   1   5   6     2414.39     2350.19     67.15 o 
   3   5   6     2608.89     2565.89     57.99 o 
   5   5   6    12989.16    12883.76    185.22 o 
   7   5   6     1957.34     1927.51     61.29 o 
   9   5   6     1575.25     1681.81     59.88 o 
  11   5   6     4153.06     4139.74    103.40 o 
  13   5   6     6319.71     5859.55    134.79 o 
  15   5   6      443.79      461.68    135.30 o 
  17   5   6      821.33      905.57     61.12 o 
 -22   6   6        9.01       -0.24     49.10 o 
 -20   6   6      157.62      156.52     50.43 o 
 -18   6   6      463.31      529.37    112.26 o 
 -16   6   6      541.23      582.82     48.48 o 
 -14   6   6      131.31      148.20     24.84 o 
 -12   6   6      403.81      472.97     33.32 o 
 -10   6   6      728.90      733.09     32.42 o 
  -8   6   6      112.33      100.91     22.53 o 
  -6   6   6        1.51       -0.11     23.82 o 
  -4   6   6      218.10      194.98     25.35 o 
  -2   6   6      382.51      405.48     31.41 o 
   0   6   6       47.54       34.51     20.34 o 
   2   6   6     1370.22     1358.20     43.80 o 
   4   6   6      166.84      131.02     25.96 o 
   6   6   6      136.53       39.71     32.37 o 
   8   6   6        4.39      -19.02     29.39 o 
  10   6   6       12.10       30.84     32.04 o 
  12   6   6      212.15      165.30     41.07 o 
  14   6   6      213.35      127.33     44.10 o 
 -19   7   6       24.39       36.25     50.68 o 
 -17   7   6     2136.43     2318.51    105.84 o 
 -15   7   6      495.45      569.20    102.14 o 
 -13   7   6       11.37       51.32     30.42 o 
 -11   7   6      536.35      617.99     37.57 o 
  -9   7   6     2745.44     2680.32     64.73 o 
  -7   7   6     1446.15     1437.50     58.70 o 
  -5   7   6     1019.45     1033.49     51.15 o 
  -3   7   6      376.69      390.60     35.33 o 
  -1   7   6     2024.11     2042.97     57.55 o 
   1   7   6      243.39      216.96     52.62 o 
   3   7   6     1495.66     1535.59     50.88 o 
   5   7   6     1052.78      945.00     52.07 o 
   7   7   6      224.93      166.46     39.34 o 
   9   7   6       84.45       78.27     38.18 o 
 -12   8   6      562.69      634.96     79.35 o 
 -10   8   6     1336.69     1398.27    103.54 o 
  -8   8   6      736.00      745.50     55.40 o 
  -6   8   6      764.17      819.50     43.22 o 
  -4   8   6     1026.96      985.53     56.09 o 
  -2   8   6       29.37      -10.23     31.08 o 
   0   8   6     1065.78      986.82     71.57 o 
   2   8   6     1529.37     1573.14     68.68 o 
   4   8   6       54.44       27.01     42.56 o 
 -29   1   7      973.28     1074.03     73.71 o 
 -27   1   7      713.09      737.12     34.96 o 
 -25   1   7      738.04      776.71     36.14 o 
 -23   1   7     5166.97     4867.20     95.40 o 
 -21   1   7     3472.32     3471.57     57.18 o 
 -19   1   7     5608.65     5477.01     76.69 o 
 -17   1   7     1464.05     1464.25     32.43 o 
 -15   1   7     7901.64     7740.54     95.86 o 
 -13   1   7     5012.57     4632.25     60.88 o 
 -11   1   7     6162.83     5868.49     71.46 o 
  -9   1   7     5579.16     5468.56     78.33 o 
  -7   1   7     2041.11     1964.27     37.58 o 
  -5   1   7     3932.56     5073.03     86.48 o 
  -3   1   7     3557.43     3627.29     42.61 o 
  -1   1   7     5483.06     5894.44     60.63 o 
   1   1   7     5686.35     5826.40     60.94 o 
   3   1   7     2909.24     3147.92     38.38 o 
   5   1   7     4579.78     4600.48     59.19 o 
   7   1   7     4224.42     4177.95     64.17 o 
   9   1   7     5165.59     5067.73     88.05 o 
  11   1   7     3434.09     3370.49     81.30 o 
  13   1   7     8424.63     7526.19    176.58 o 
  15   1   7      402.74      419.49     40.33 o 
  17   1   7      136.92      157.45     34.69 o 
  19   1   7     1527.58     1569.92     66.54 o 
  21   1   7      448.34      524.53     57.32 o 
 -30   2   7      119.70      -11.76     55.89 o 
 -28   2   7       12.43       12.92     32.46 o 
 -26   2   7      495.10      460.25     35.30 o 
 -24   2   7     2435.04     2217.61     66.88 o 
 -22   2   7      138.70      104.08     24.10 o 
 -20   2   7      553.58      547.22     22.47 o 
 -18   2   7      241.06      275.05     28.82 o 
 -16   2   7       19.70       13.47     11.08 o 
 -14   2   7      969.40     1030.71     24.20 o 
 -12   2   7     7156.89     7023.91     86.85 o 
 -10   2   7     7307.90     7666.13     92.12 o 
  -8   2   7     4280.90     4168.44     54.76 o 
  -6   2   7       13.51        8.15      7.54 o 
  -4   2   7    11964.63    12885.14    130.74 o 
  -2   2   7     3581.01     3461.25     43.57 o 
   0   2   7     2642.48     2595.53     35.97 o 
   2   2   7     1531.29     1405.08     22.97 o 
   4   2   7      379.18      389.61     18.61 o 
   6   2   7      109.27       65.62     12.62 o 
   8   2   7       79.96       44.33     14.60 o 
  10   2   7      182.63      153.03     26.81 o 
  12   2   7     1488.08     1415.22     53.49 o 
  14   2   7        8.07       -0.48     27.13 o 
  16   2   7      285.71      211.89     36.72 o 
  18   2   7      333.70      310.70     59.53 o 
  20   2   7     1213.24     1164.78     62.22 o 
 -29   3   7        8.12      -25.73     36.30 o 
 -27   3   7       14.42      -23.28     34.03 o 
 -25   3   7       94.47       60.17     57.28 o 
 -23   3   7       82.36       58.93     23.43 o 
 -21   3   7     1554.42     1549.77     44.87 o 
 -19   3   7        5.78       11.29     17.45 o 
 -17   3   7     2304.59     2340.12     49.24 o 
 -15   3   7     4046.67     4153.26     93.89 o 
 -13   3   7      669.97      622.19     23.57 o 
 -11   3   7     6562.20     6416.71     94.79 o 
  -9   3   7     4823.43     4769.13     73.98 o 
  -7   3   7      518.49      453.85     23.99 o 
  -5   3   7      833.55      791.58     21.12 o 
  -3   3   7       91.95       65.74     11.06 o 
  -1   3   7     4009.58     4077.11     52.40 o 
   1   3   7      548.17      557.68     16.94 o 
   3   3   7        5.58        4.40     10.87 o 
   5   3   7     1526.21     1501.93     34.13 o 
   7   3   7       91.87       47.46     22.50 o 
   9   3   7      427.25      455.52     30.89 o 
  11   3   7     1111.00      981.00     46.68 o 
  13   3   7      466.50      317.42     38.54 o 
  15   3   7      218.42      120.42     53.34 o 
  17   3   7      128.17       88.52     37.19 o 
  19   3   7      429.55      436.84     60.92 o 
 -28   4   7      802.45      874.92     55.55 o 
 -26   4   7     2284.26     2200.13     77.31 o 
 -24   4   7     5651.48     5448.10    172.52 o 
 -22   4   7     1462.95     1492.18     57.48 o 
 -20   4   7     1300.88     1357.58     52.90 o 
 -18   4   7     1578.21     1553.38     52.85 o 
 -16   4   7      515.68      471.40     45.52 o 
 -14   4   7     3896.86     3850.93     98.73 o 
 -12   4   7     1789.33     1732.12     41.52 o 
 -10   4   7     2955.42     3012.91     57.07 o 
  -8   4   7      843.54      825.15     28.25 o 
  -6   4   7       45.06       19.95     14.98 o 
  -4   4   7     3256.47     3443.43     62.67 o 
  -2   4   7     6325.51     6691.70     90.30 o 
   0   4   7     4238.04     4241.68     65.07 o 
   2   4   7    10463.41    10421.46    131.49 o 
   4   4   7      177.37      156.59     17.81 o 
   6   4   7     1950.85     1912.31     49.81 o 
   8   4   7     1438.40     1416.51     37.48 o 
  10   4   7     1766.70     1686.36     61.20 o 
  12   4   7     3136.06     3057.87     87.67 o 
  14   4   7      621.07      672.44     47.69 o 
  16   4   7      114.89      125.87     43.23 o 
  18   4   7      574.93      592.74     61.22 o 
 -25   5   7        0.16      -38.67     49.95 o 
 -23   5   7       20.65      -46.19     46.19 o 
 -21   5   7      143.00      166.93     44.31 o 
 -19   5   7      280.72      307.16    101.84 o 
 -17   5   7      830.25      886.29     43.41 o 
 -15   5   7       40.73       23.22     27.70 o 
 -13   5   7       59.20        7.56     22.30 o 
 -11   5   7       91.09      110.65     23.71 o 
  -9   5   7        0.04       17.23     17.89 o 
  -7   5   7      192.18      132.63     39.16 o 
  -5   5   7       61.13       41.97     18.92 o 
  -3   5   7      572.99      550.24     26.25 o 
  -1   5   7      168.40      157.46     18.99 o 
   1   5   7       93.38       76.37     17.11 o 
   3   5   7       11.70       -2.86     22.43 o 
   5   5   7        4.44       12.50     19.72 o 
   7   5   7      278.09      284.75     63.77 o 
   9   5   7       22.27       -9.76     37.64 o 
  11   5   7      136.24       69.13     33.66 o 
  13   5   7      236.37      121.49     40.85 o 
  15   5   7       43.75      -41.36     41.36 o 
 -22   6   7     1634.43     1826.05     99.29 o 
 -20   6   7      259.02      332.55     56.68 o 
 -18   6   7        7.74       17.71     30.06 o 
 -16   6   7       11.70        2.71     29.17 o 
 -14   6   7     3147.58     3213.29     86.48 o 
 -12   6   7     1082.48      989.15     46.96 o 
 -10   6   7     1780.49     1725.43     92.56 o 
  -8   6   7     1346.49     1281.91     52.75 o 
  -6   6   7      818.93      760.13     34.86 o 
  -4   6   7     1108.02     1050.86     38.17 o 
  -2   6   7     3081.04     2778.99    220.71 o 
   0   6   7     5087.89     4914.73    116.32 o 
   2   6   7     2870.98     3009.51     68.10 o 
   4   6   7      409.01      378.38     34.46 o 
   6   6   7      636.18      685.55     44.20 o 
   8   6   7      662.90      674.85     47.25 o 
  10   6   7      583.83      569.57     52.56 o 
  12   6   7      767.78      737.31     57.82 o 
 -17   7   7       68.37       86.57     41.21 o 
 -15   7   7     1343.34     1338.60     60.43 o 
 -13   7   7       51.10       72.49     35.07 o 
 -11   7   7     2124.64     2054.03     71.93 o 
  -9   7   7     1139.36     1142.78    110.57 o 
  -7   7   7      144.46      179.05     35.47 o 
  -5   7   7       98.80       46.52     34.50 o 
  -3   7   7      514.91      537.57     98.14 o 
  -1   7   7      463.66      382.37     35.34 o 
   1   7   7      330.79      313.05     34.51 o 
   3   7   7       14.21      -10.86     28.63 o 
   5   7   7      975.97      890.28     52.85 o 
   7   7   7       60.74       56.45     83.47 o 
 -10   8   7      214.31      266.23     65.83 o 
  -8   8   7      448.29      601.79    136.94 o 
  -6   8   7      119.77      140.29     39.58 o 
  -4   8   7      245.30      123.63     45.48 o 
  -2   8   7      523.32      486.67     55.03 o 
   0   8   7     2875.00     2892.17     96.27 o 
 -30   0   8      894.40      695.65     82.80 o 
 -28   0   8     1691.63     2150.48    103.54 o 
 -26   0   8     7276.34     7048.65    208.16 o 
 -24   0   8    13724.00    13256.29    333.88 o 
 -22   0   8     3555.27     3607.62    124.87 o 
 -20   0   8     1329.62     1329.11     67.04 o 
 -18   0   8      136.55      104.51     29.95 o 
 -16   0   8     2933.07     2794.73     96.99 o 
 -14   0   8     1624.54     1580.55     66.44 o 
 -12   0   8     4411.36     4356.85    126.09 o 
 -10   0   8      382.15      478.40     34.79 o 
  -8   0   8       86.65      124.63     23.64 o 
  -6   0   8       85.94      248.29     23.64 o 
  -4   0   8    17254.42    18889.35    761.30 o 
  -2   0   8    21364.25    22264.39    536.31 o 
   0   0   8    15779.74    17271.08    225.55 o 
   2   0   8    25968.90    26942.25    343.44 o 
   4   0   8     7797.71     8235.68    151.45 o 
   6   0   8     2988.39     2948.85     73.41 o 
   8   0   8     5718.86     5733.61    183.91 o 
  10   0   8     2404.47     2301.18     91.53 o 
  12   0   8     1939.78     1577.52     78.80 o 
  14   0   8       18.72       39.16     42.92 o 
  16   0   8       28.81       74.20     48.74 o 
  18   0   8      101.55       59.16     52.98 o 
 -31   1   8       65.42       70.20     59.77 o 
 -29   1   8      175.72      140.60     37.21 o 
 -27   1   8       89.11       11.00     29.66 o 
 -25   1   8       20.98       60.75     29.58 o 
 -23   1   8      487.48      420.08     54.25 o 
 -21   1   8        8.41       -3.15     21.69 o 
 -19   1   8     1001.50     1000.07     31.70 o 
 -17   1   8     1012.70      917.60     33.16 o 
 -15   1   8     2319.14     2240.51     45.63 o 
 -13   1   8      961.27      848.61     36.42 o 
 -11   1   8      417.15      392.68     16.57 o 
  -9   1   8      917.64      844.23     21.25 o 
  -7   1   8     1856.82     1862.78     33.94 o 
  -5   1   8       64.13      115.08     22.08 o 
  -3   1   8     3393.87     3623.34     43.66 o 
  -1   1   8       24.58       28.93      7.42 o 
   1   1   8     1808.00     1809.33     26.59 o 
   3   1   8        3.71       -3.66     10.10 o 
   5   1   8      122.85       99.24     12.51 o 
   7   1   8      288.97      285.47     25.20 o 
   9   1   8       95.49       38.44     39.86 o 
  11   1   8       24.13       16.06     23.77 o 
  13   1   8      944.66      839.38     44.27 o 
  15   1   8       49.02       -7.18     29.73 o 
  17   1   8      172.59      147.75     37.05 o 
  19   1   8       65.33        0.43     39.35 o 
 -30   2   8        7.70      -32.73     56.86 o 
 -28   2   8       23.49       17.82     46.92 o 
 -26   2   8      827.87      817.17     47.08 o 
 -24   2   8     4424.34     4157.77    103.16 o 
 -22   2   8     2170.06     2039.62     51.49 o 
 -20   2   8     1254.60     1291.16     38.95 o 
 -18   2   8      682.55      701.84     28.08 o 
 -16   2   8       64.92       68.47     15.02 o 
 -14   2   8    12936.34    12577.70    171.49 o 
 -12   2   8     9089.40     9135.65    128.50 o 
 -10   2   8     4689.91     4842.25     75.42 o 
  -8   2   8     1232.22     1097.39     27.69 o 
  -6   2   8       25.81       15.74     10.24 o 
  -4   2   8     3573.10     3508.70     85.29 o 
  -2   2   8     3983.49     4187.90     66.01 o 
   0   2   8     2048.19     2041.28     29.69 o 
   2   2   8     3415.06     3229.48     46.66 o 
   4   2   8      590.59      535.56     19.37 o 
   6   2   8      350.00      348.29     37.73 o 
   8   2   8      895.87      814.96     32.10 o 
  10   2   8      808.58      775.37     40.57 o 
  12   2   8     1529.01     1420.76     87.90 o 
  14   2   8      668.95      677.78     43.95 o 
  16   2   8      784.12      950.16     52.68 o 
  18   2   8     1024.97      949.06     55.93 o 
 -29   3   8      128.95      168.40     59.89 o 
 -27   3   8      182.99      132.51     56.74 o 
 -25   3   8      217.04      144.79     36.31 o 
 -23   3   8     1569.96     1500.60     47.36 o 
 -21   3   8      916.05      961.37     36.37 o 
 -19   3   8     2187.71     2269.67     53.57 o 
 -17   3   8       37.48       19.47     16.68 o 
 -15   3   8    12455.44    12562.87    179.69 o 
 -13   3   8     7610.29     7344.67    111.12 o 
 -11   3   8     5092.58     4785.63     78.63 o 
  -9   3   8     3867.82     3757.23     65.39 o 
  -7   3   8     3315.63     3305.43     59.26 o 
  -5   3   8       13.09       20.60     10.89 o 
  -3   3   8     2636.43     2669.99     35.98 o 
  -1   3   8      256.18      237.05     21.04 o 
   1   3   8      886.88      876.67     22.98 o 
   3   3   8       39.67       16.52     12.35 o 
   5   3   8      718.07      705.06     37.57 o 
   7   3   8     1048.12     1039.03     43.10 o 
   9   3   8     1453.95     1315.27    139.45 o 
  11   3   8      538.33      547.87     45.84 o 
  13   3   8     5052.83     4639.72    112.12 o 
  15   3   8      686.54      767.30     52.92 o 
  17   3   8     1206.34     1309.69     65.71 o 
 -26   4   8       49.25        8.73     50.92 o 
 -24   4   8      546.83      619.11     41.08 o 
 -22   4   8     1606.88     1576.81     49.90 o 
 -20   4   8        0.96      -21.67     25.80 o 
 -18   4   8     1115.67     1087.78     44.93 o 
 -16   4   8       32.76       31.82     22.40 o 
 -14   4   8      910.06      883.73     38.76 o 
 -12   4   8       26.81       39.76     19.16 o 
 -10   4   8        3.29       19.57     18.89 o 
  -8   4   8       51.54       53.86     20.00 o 
  -6   4   8      112.19       96.99     22.07 o 
  -4   4   8       29.43       -7.17     25.28 o 
  -2   4   8     1677.50     1703.00     56.21 o 
   0   4   8     4344.84     4541.06     69.50 o 
   2   4   8      302.82      273.87     30.82 o 
   4   4   8      320.93      275.29     22.51 o 
   6   4   8      873.59      867.13     30.46 o 
   8   4   8      319.52      349.75     61.79 o 
  10   4   8       19.71       -2.42     45.77 o 
  12   4   8        3.36      -10.60     34.09 o 
  14   4   8        8.72       18.68     45.89 o 
  16   4   8        1.44       41.52     46.16 o 
 -25   5   8     1984.37     2101.51     76.82 o 
 -23   5   8     1376.20     1483.55     63.33 o 
 -21   5   8     2073.10     2280.45     73.77 o 
 -19   5   8      244.58      229.69     58.62 o 
 -17   5   8      757.36      772.41     42.91 o 
 -15   5   8     2244.66     2315.60     72.44 o 
 -13   5   8      958.70      942.38     47.34 o 
 -11   5   8     1347.49     1329.02     50.96 o 
  -9   5   8      644.54      651.54     36.75 o 
  -7   5   8      470.58      499.28     39.10 o 
  -5   5   8     1440.23     1393.33     51.78 o 
  -3   5   8     1138.97     1136.07     38.83 o 
  -1   5   8     6817.42     6950.45    116.99 o 
   1   5   8     1189.79     1179.03     41.49 o 
   3   5   8     1309.84     1329.98     39.55 o 
   5   5   8     3704.27     3552.72     93.96 o 
   7   5   8     2124.19     2149.26     57.28 o 
   9   5   8     1695.08     1660.29     65.29 o 
  11   5   8     1056.02      986.95     55.29 o 
  13   5   8      790.28      767.56     64.17 o 
 -22   6   8      259.70      247.32     60.13 o 
 -20   6   8      337.55      436.45     94.87 o 
 -18   6   8     1174.65     1250.83     56.80 o 
 -16   6   8      804.55      754.97     44.70 o 
 -14   6   8      678.84      638.12     43.18 o 
 -12   6   8        4.10        9.81     26.74 o 
 -10   6   8      538.36      548.66     37.37 o 
  -8   6   8      243.04      250.48     56.80 o 
  -6   6   8       62.43       40.35     27.62 o 
  -4   6   8     1186.57     1198.52     87.90 o 
  -2   6   8       50.45       19.60     32.13 o 
   0   6   8      287.12      240.35     39.76 o 
   2   6   8     3102.53     3155.84     92.24 o 
   4   6   8        5.71       27.56     35.84 o 
   6   6   8      163.13      144.02     55.65 o 
   8   6   8       34.87       52.62     51.28 o 
  10   6   8        1.19        6.30     56.50 o 
 -17   7   8     1923.21     1976.69     75.90 o 
 -15   7   8     3154.33     3390.57     96.84 o 
 -13   7   8     2041.86     2144.42     74.67 o 
 -11   7   8     1818.35     1933.02     71.81 o 
  -9   7   8     1161.65     1180.22     57.13 o 
  -7   7   8      476.96      484.70     45.77 o 
  -5   7   8      770.33      756.27     50.49 o 
  -3   7   8       22.52       73.55     45.71 o 
  -1   7   8      843.44      787.95     51.73 o 
   1   7   8      105.61       38.78     54.43 o 
   3   7   8      242.40      140.65     44.95 o 
   5   7   8       88.69        9.09     59.53 o 
  -6   8   8      288.17      312.55     65.71 o 
 -29   1   9     1539.02     1548.53     99.72 o 
 -27   1   9     1763.31     1717.04     63.69 o 
 -25   1   9     1191.75     1214.78     52.88 o 
 -23   1   9      983.63      910.07     44.70 o 
 -21   1   9      828.90      768.09     40.08 o 
 -19   1   9      950.07      901.21     46.25 o 
 -17   1   9      682.91      661.40     33.18 o 
 -15   1   9    12090.93    11947.42    206.94 o 
 -13   1   9     4367.42     4264.88     90.44 o 
 -11   1   9     2575.89     2403.23     59.91 o 
  -9   1   9     5331.59     5415.70    141.48 o 
  -7   1   9     9381.96    10320.71    458.21 o 
  -5   1   9     2653.73     2270.59     54.60 o 
  -3   1   9     4220.07     4233.80     63.17 o 
  -1   1   9     1157.17     1226.94     25.02 o 
   1   1   9     6638.73     6943.40     93.86 o 
   3   1   9      575.94      563.66     19.41 o 
   5   1   9     2162.96     2116.56     43.02 o 
   7   1   9     1303.40     1267.71     34.98 o 
   9   1   9      926.23     1027.39    118.45 o 
  11   1   9      268.85      321.82     35.27 o 
  13   1   9     4425.31     4043.58    100.31 o 
  15   1   9      896.67      914.57     78.08 o 
  17   1   9     1022.96     1115.21     58.92 o 
 -30   2   9       12.95       16.61     53.59 o 
 -28   2   9       10.07       53.59     36.48 o 
 -26   2   9     1112.33     1040.41     52.74 o 
 -24   2   9     1202.43     1103.27     93.47 o 
 -22   2   9      713.18      729.67     42.15 o 
 -20   2   9     1651.35     1649.06     74.56 o 
 -18   2   9     6708.90     6290.25    133.30 o 
 -16   2   9      499.01      496.95     31.05 o 
 -14   2   9     4191.66     4054.88    139.18 o 
 -12   2   9     3469.13     3225.93     75.88 o 
 -10   2   9     1643.11     1641.68     49.19 o 
  -8   2   9      223.73      202.60     21.81 o 
  -6   2   9      156.20      107.33     24.52 o 
  -4   2   9      598.78      583.47     19.59 o 
  -2   2   9      200.12      221.13     17.37 o 
   0   2   9      780.52      721.32     24.45 o 
   2   2   9     8287.11     8032.81    108.29 o 
   4   2   9      551.56      538.53     23.76 o 
   6   2   9       33.10       14.51     16.44 o 
   8   2   9      571.17      503.29     28.56 o 
  10   2   9      634.64      676.81     42.91 o 
  12   2   9     1047.30      985.24     48.74 o 
  14   2   9      827.33      730.90     46.46 o 
  16   2   9      304.73      336.87     59.34 o 
 -29   3   9       55.48      -53.47     53.47 o 
 -27   3   9      452.01      426.01     50.50 o 
 -25   3   9      548.48      535.89     55.28 o 
 -23   3   9      208.37      145.04     32.21 o 
 -21   3   9      740.18      725.48     43.29 o 
 -19   3   9       38.59       26.51     24.05 o 
 -17   3   9     3524.92     3532.98     88.79 o 
 -15   3   9     1857.92     1841.19     59.19 o 
 -13   3   9     4181.72     4220.95     73.31 o 
 -11   3   9     1797.55     1700.80     40.63 o 
  -9   3   9     1074.89      993.60     30.07 o 
  -7   3   9     1997.15     1925.38     37.60 o 
  -5   3   9     1893.77     1875.65     36.85 o 
  -3   3   9       28.69       33.30     12.25 o 
  -1   3   9     1022.30     1040.69     30.02 o 
   1   3   9      235.64      198.39     23.92 o 
   3   3   9      278.43      268.80     43.03 o 
   5   3   9       25.95       39.48     19.69 o 
   7   3   9      216.87      176.35     31.97 o 
   9   3   9      319.55      289.73     48.36 o 
  11   3   9      533.23      463.46     42.55 o 
  13   3   9      519.48      497.58     48.03 o 
  15   3   9     2403.43     2353.66     81.85 o 
 -26   4   9     1918.72     1990.49     76.65 o 
 -24   4   9     2944.53     2833.43    127.96 o 
 -22   4   9      968.43      977.91     51.91 o 
 -20   4   9     3027.58     3169.27     89.57 o 
 -18   4   9     1417.12     1452.49     57.46 o 
 -16   4   9      826.53      770.19     31.89 o 
 -14   4   9     2271.61     2278.10     52.38 o 
 -12   4   9      922.60      966.44     40.28 o 
 -10   4   9     1124.50     1204.13     43.91 o 
  -8   4   9     1344.74     1376.29     59.53 o 
  -6   4   9      542.45      484.64     24.79 o 
  -4   4   9     3544.19     3559.79     59.56 o 
  -2   4   9     1090.51     1177.29     39.31 o 
   0   4   9     2449.20     2450.91     72.79 o 
   2   4   9    16893.24    16545.33    234.81 o 
   4   4   9     1283.90     1262.51     43.23 o 
   6   4   9     1391.10     1382.38     46.16 o 
   8   4   9      594.43      635.59     46.02 o 
  10   4   9      421.39      350.86     64.62 o 
  12   4   9     1103.24     1029.78     82.80 o 
  14   4   9      321.24      240.17     75.41 o 
 -25   5   9      118.13      228.77     61.35 o 
 -23   5   9       81.82       79.67     39.49 o 
 -21   5   9      106.03       16.37     51.77 o 
 -19   5   9      682.48      736.63     80.86 o 
 -17   5   9      805.89      784.57     43.78 o 
 -15   5   9       62.15       73.99     26.55 o 
 -13   5   9        8.44       38.32     25.03 o 
 -11   5   9        0.47        6.93     25.27 o 
  -9   5   9      183.50      167.43     29.91 o 
  -7   5   9       20.02       35.52     24.96 o 
  -5   5   9      638.06      555.66     31.90 o 
  -3   5   9      128.71      107.94     38.82 o 
  -1   5   9      240.44      253.02     55.44 o 
   1   5   9      261.96      246.56     44.77 o 
   3   5   9        2.95      -17.50     23.91 o 
   5   5   9       14.70       -2.87     31.68 o 
   7   5   9       15.90      -12.97     33.31 o 
   9   5   9       19.98       -5.46     52.25 o 
  11   5   9       17.21       81.35     60.25 o 
 -20   6   9     1661.17     1554.24    103.05 o 
 -18   6   9      179.07      183.88     40.75 o 
 -16   6   9      418.64      502.37     46.27 o 
 -14   6   9     1059.28     1102.00     50.61 o 
 -12   6   9     1005.75     1042.53     49.36 o 
 -10   6   9      488.95      517.98     42.15 o 
  -8   6   9     1724.16     1711.00     62.66 o 
  -6   6   9      394.18      363.31     81.77 o 
  -4   6   9      157.16      106.35     61.28 o 
  -2   6   9       86.75       73.37     31.90 o 
   0   6   9     3250.89     3077.98     90.33 o 
   2   6   9     3036.41     3160.11     93.90 o 
   4   6   9      488.72      544.42    119.24 o 
   6   6   9      888.95     1012.45     58.68 o 
   8   6   9      443.09      298.85     66.56 o 
 -15   7   9      253.13      259.66     44.54 o 
 -13   7   9      718.31      734.57    102.38 o 
 -11   7   9      714.86      825.41     54.56 o 
  -9   7   9     1115.32     1155.61     57.93 o 
  -7   7   9      248.38      241.37     41.27 o 
  -5   7   9       22.44      -12.42     36.45 o 
  -3   7   9        3.45      -18.20     36.58 o 
  -1   7   9      298.85      293.16     46.38 o 
   1   7   9       75.00       80.29     42.71 o 
   3   7   9      410.53      332.30     94.44 o 
 -30   0  10     1276.72     1457.62     95.66 o 
 -28   0  10      190.84       78.80     50.56 o 
 -26   0  10      750.37      833.62     69.47 o 
 -24   0  10      403.60      284.42     53.34 o 
 -22   0  10     1208.52     1127.25     70.92 o 
 -20   0  10     3688.95     3615.86    127.30 o 
 -18   0  10     8979.37     9205.32    245.14 o 
 -16   0  10     8226.21     8141.84    218.35 o 
 -14   0  10     4178.18     4114.38    129.84 o 
 -12   0  10     5588.70     5417.42    153.48 o 
 -10   0  10    10662.49    11017.55    267.93 o 
  -8   0  10     7438.00     7308.70    187.43 o 
  -6   0  10     4622.98     4778.03    133.60 o 
  -4   0  10     2846.94     2624.86     66.01 o 
  -2   0  10     2673.13     2668.25     67.25 o 
   0   0  10      579.68      592.60     31.69 o 
   2   0  10    44175.45    45598.39   1059.60 o 
   4   0  10     1333.29     1264.49     75.77 o 
   6   0  10       46.49       22.91     40.49 o 
   8   0  10      174.31      268.29     51.89 o 
 -29   1  10      139.31       70.62     36.46 o 
 -27   1  10        7.35        2.82     33.40 o 
 -25   1  10       39.52        5.66     27.08 o 
 -23   1  10       30.57       34.49     25.81 o 
 -21   1  10      695.52      678.64     40.92 o 
 -19   1  10      255.41      207.33     27.96 o 
 -17   1  10      683.76      593.22     32.36 o 
 -15   1  10     1863.90     1880.22     55.31 o 
 -13   1  10      358.62      365.20     33.40 o 
 -11   1  10      841.70      805.06     33.96 o 
  -9   1  10     1745.56     1710.62     48.76 o 
  -7   1  10      606.21      570.76     27.43 o 
  -5   1  10      206.27      160.38     17.22 o 
  -3   1  10      164.19      186.89     16.32 o 
  -1   1  10       34.13       25.05     12.48 o 
   1   1  10     1378.88     1428.82     41.63 o 
   3   1  10       82.38       85.44     27.84 o 
   5   1  10       21.21        0.76     24.96 o 
   7   1  10       25.57       20.72     20.57 o 
   9   1  10        4.04       20.02     27.35 o 
  11   1  10       28.08       14.06     45.34 o 
  13   1  10      537.06      390.99     63.41 o 
  15   1  10       27.11       71.77     56.01 o 
 -28   2  10      252.30      227.39     43.29 o 
 -26   2  10      522.35      596.67     50.70 o 
 -24   2  10     1516.08     1513.42     59.96 o 
 -22   2  10     3848.62     3859.10     98.74 o 
 -20   2  10     9810.95     9227.08    178.47 o 
 -18   2  10     5847.17     5819.14    124.28 o 
 -16   2  10        8.10       14.34     21.02 o 
 -14   2  10     1220.19     1097.65     42.09 o 
 -12   2  10     2509.15     2534.80    155.18 o 
 -10   2  10     2280.24     2205.48     59.14 o 
  -8   2  10     1063.98     1111.64     43.28 o 
  -6   2  10      101.36      108.00     16.30 o 
  -4   2  10      337.82      335.02     19.30 o 
  -2   2  10      819.90      739.33     31.04 o 
   0   2  10      628.52      575.25     29.02 o 
   2   2  10    11762.71    11695.02    177.77 o 
   4   2  10     1781.94     1784.37     49.72 o 
   6   2  10      398.57      395.81     31.72 o 
  10   2  10     2015.85     2003.46     72.67 o 
  12   2  10     3329.65     3174.32    128.75 o 
  14   2  10     1686.34     1653.41     98.32 o 
 -27   3  10      396.81      311.32     48.10 o 
 -25   3  10      869.92      928.99     65.41 o 
 -23   3  10     1635.48     1658.07     65.06 o 
 -21   3  10     4168.23     4153.12    105.04 o 
 -19   3  10     1912.81     1898.63     64.08 o 
 -17   3  10      618.41      605.57     36.63 o 
 -15   3  10     3027.58     3220.22     83.74 o 
 -13   3  10     2072.14     1952.31     60.25 o 
 -11   3  10     1478.23     1480.64     56.25 o 
  -9   3  10     3011.06     2771.65     70.41 o 
  -7   3  10     1333.66     1361.74     38.23 o 
  -5   3  10       60.21       49.72     24.49 o 
  -3   3  10      349.68      340.31     41.38 o 
  -1   3  10      727.30      710.46     92.64 o 
   1   3  10     5257.71     5431.00     96.05 o 
   3   3  10      869.52      793.28     30.24 o 
   5   3  10      350.98      336.60     97.53 o 
   7   3  10      460.18      427.58    102.08 o 
   9   3  10      700.50      644.78     46.58 o 
  11   3  10      935.23      940.91     77.35 o 
  13   3  10     2890.71     2749.02    128.87 o 
 -26   4  10      303.11      228.31     46.75 o 
 -24   4  10        3.92      -36.12     36.12 o 
 -22   4  10      511.25      539.56     50.82 o 
 -20   4  10      893.25      868.28     49.00 o 
 -18   4  10       86.72       36.77     26.04 o 
 -16   4  10     1261.01     1220.17     91.17 o 
 -14   4  10      567.40      524.71     35.21 o 
 -12   4  10      466.77      450.64     35.22 o 
 -10   4  10      490.31      512.56     60.44 o 
  -8   4  10     2258.31     2190.06     64.28 o 
  -6   4  10      104.67       93.06     23.84 o 
  -4   4  10      127.95      121.76     34.25 o 
  -2   4  10      185.69      205.71     29.61 o 
   0   4  10     3166.82     3145.15     69.32 o 
   2   4  10       33.14       37.44     26.40 o 
   4   4  10      656.58      657.85     60.64 o 
   6   4  10        1.21      -11.67     26.70 o 
   8   4  10       36.73        9.50     35.19 o 
  10   4  10       18.68       47.89     60.86 o 
  12   4  10      277.29      174.22     68.74 o 
 -23   5  10      355.65      332.03     92.44 o 
 -21   5  10      572.06      593.25     53.71 o 
 -19   5  10       34.82       16.16     31.82 o 
 -17   5  10      276.98      283.37     50.86 o 
 -15   5  10       44.41       64.39     29.94 o 
 -13   5  10     2396.34     2651.55    117.60 o 
 -11   5  10     3231.00     3244.76    129.12 o 
  -9   5  10     4330.86     4379.53    104.64 o 
  -7   5  10     3903.77     3709.51     92.17 o 
  -5   5  10     2290.71     2372.35     60.41 o 
  -3   5  10     1570.72     1601.06     62.15 o 
  -1   5  10     4095.95     4038.65    105.49 o 
   1   5  10     3496.31     3515.29     78.09 o 
   3   5  10     1862.16     1894.43     57.52 o 
   5   5  10       14.32      -11.45     29.00 o 
   7   5  10       13.98      -37.23     37.23 o 
   9   5  10       36.47        6.91     59.04 o 
 -20   6  10      244.74      176.76     72.38 o 
 -18   6  10      141.14      167.91     62.44 o 
 -16   6  10       67.17      -41.58     52.01 o 
 -14   6  10     1168.29     1210.54     85.71 o 
 -12   6  10      497.27      433.54     68.13 o 
 -10   6  10      253.74      188.40     54.43 o 
  -8   6  10       20.00       26.31     46.19 o 
  -6   6  10        9.51        2.84     34.92 o 
  -4   6  10     1001.30      978.78    126.81 o 
  -2   6  10        4.38       14.77     32.73 o 
   0   6  10      116.68       87.08     48.86 o 
   2   6  10      834.95      826.65     54.44 o 
   4   6  10       83.73       12.83     42.54 o 
   6   6  10        2.69      -26.56     42.54 o 
 -13   7  10      415.52      313.76     72.26 o 
 -11   7  10     2031.03     2053.98    112.87 o 
  -9   7  10      229.55      158.46     56.74 o 
  -7   7  10       45.57       24.31     37.98 o 
  -5   7  10      179.92      158.97     43.28 o 
  -3   7  10      158.72      131.38     43.36 o 
  -1   7  10      855.40      858.95     62.71 o 
 -29   1  11      727.28      715.96     53.64 o 
 -27   1  11       68.35        3.74     33.04 o 
 -25   1  11     1666.39     1643.65     62.11 o 
 -23   1  11     2149.55     2168.03     70.40 o 
 -21   1  11     6197.09     6057.74    131.37 o 
 -19   1  11      281.77      262.81     31.38 o 
 -17   1  11     1628.75     1515.86     52.32 o 
 -15   1  11      987.50      927.54     39.93 o 
 -13   1  11     4133.03     4089.06     92.58 o 
 -11   1  11     5141.23     5219.20    107.77 o 
  -9   1  11     5693.36     5296.30    107.10 o 
  -7   1  11     1318.65     1405.89     44.74 o 
  -5   1  11     2111.53     2055.57     42.36 o 
  -3   1  11     2071.70     2071.96     42.74 o 
  -1   1  11     5955.75     6043.38    105.89 o 
   1   1  11     7651.99     8011.87    170.51 o 
   3   1  11     1366.61     1275.63     57.82 o 
   5   1  11       66.33       48.03     30.17 o 
   7   1  11      127.47      110.11     35.56 o 
   9   1  11      337.19      313.15     60.74 o 
 -28   2  11        5.35      -13.20     36.44 o 
 -26   2  11     1204.50     1245.95     57.84 o 
 -24   2  11      903.11      852.69     47.86 o 
 -22   2  11      804.80      730.92     43.85 o 
 -20   2  11     2415.93     2243.12     71.28 o 
 -18   2  11     4968.43     4883.53    111.40 o 
 -16   2  11     1883.78     1863.67     59.86 o 
 -14   2  11     4759.72     4343.54    128.03 o 
 -12   2  11      761.59      763.37     92.62 o 
 -10   2  11     1010.77      928.10     38.51 o 
  -8   2  11       11.14       -3.11     18.80 o 
  -6   2  11       23.54       26.76     16.09 o 
  -4   2  11      357.91      411.71     22.86 o 
  -2   2  11       33.62       26.81     19.29 o 
   0   2  11     1194.96     1097.99     53.39 o 
   2   2  11    11951.71    12059.41    236.86 o 
   4   2  11       10.61      -22.61     29.98 o 
   6   2  11      500.81      485.81     64.01 o 
   8   2  11      989.44      916.66     74.80 o 
  10   2  11     1339.78     1483.56    102.20 o 
 -27   3  11      269.63      201.93     42.05 o 
 -25   3  11     1209.43     1308.25     62.11 o 
 -23   3  11     2227.93     2317.18     78.83 o 
 -21   3  11     1209.97     1215.84     99.05 o 
 -19   3  11     1269.64     1248.60     53.76 o 
 -17   3  11      229.55      206.95     32.07 o 
 -15   3  11        3.91       -1.34     22.33 o 
 -13   3  11     1103.48     1116.66     46.16 o 
 -11   3  11     2020.76     2039.53     61.92 o 
  -9   3  11      239.34      219.05     23.71 o 
  -7   3  11        7.06       18.20     17.83 o 
  -5   3  11        4.37       -7.74     19.38 o 
  -3   3  11      470.85      510.84     41.41 o 
  -1   3  11      845.19      812.37     44.84 o 
   1   3  11     2009.32     2020.22     56.17 o 
   3   3  11      674.13      619.69     35.35 o 
   5   3  11       41.19        5.21     45.71 o 
   7   3  11       73.60       45.71     52.01 o 
   9   3  11      824.45      689.35     74.92 o 
 -26   4  11      323.62      275.86     49.72 o 
 -24   4  11      401.20      471.78    145.06 o 
 -22   4  11      720.16      778.28     52.31 o 
 -20   4  11     1572.28     1686.51     65.92 o 
 -18   4  11     2060.04     2279.03     74.44 o 
 -16   4  11       42.79       27.51     27.50 o 
 -14   4  11     1867.56     1791.11     61.67 o 
 -12   4  11     5281.19     5063.29    114.93 o 
 -10   4  11     3305.91     3336.79     85.75 o 
  -8   4  11     1628.86     1732.62     57.06 o 
  -6   4  11     1296.29     1347.86     89.11 o 
  -4   4  11     1843.82     1862.80    113.78 o 
  -2   4  11      354.78      418.36     41.79 o 
   0   4  11       89.23       80.51     31.09 o 
   2   4  11     5707.36     5532.12    130.36 o 
   4   4  11      654.25      675.79     46.83 o 
   6   4  11       15.24       26.19     50.68 o 
   8   4  11      575.78      768.39     85.35 o 
 -23   5  11        1.97       -3.22     38.79 o 
 -21   5  11        8.14       33.37     38.23 o 
 -19   5  11       52.65      -15.64     34.38 o 
 -17   5  11       31.11       34.98     32.30 o 
 -15   5  11      660.16      589.63     41.35 o 
 -13   5  11        3.20      -34.07     34.07 o 
 -11   5  11     1142.06     1128.86     51.87 o 
  -9   5  11      162.32      197.44     47.22 o 
  -7   5  11       58.68       57.84     30.23 o 
  -5   5  11       23.96        9.68     31.69 o 
  -3   5  11        0.50       38.32     31.80 o 
  -1   5  11      348.75      445.37     45.75 o 
   1   5  11        2.91       -4.23     32.15 o 
   3   5  11        3.82      -12.84     36.05 o 
   5   5  11        4.92      -13.54     37.38 o 
 -18   6  11     1214.50     1406.26     76.62 o 
 -16   6  11      752.75      762.07     50.06 o 
 -14   6  11       63.27       83.17     36.28 o 
 -12   6  11     2964.75     2913.74     88.42 o 
 -10   6  11      718.20      786.21     84.99 o 
  -8   6  11     1259.30     1087.61     83.77 o 
  -6   6  11       72.09       -8.24     48.62 o 
  -4   6  11      190.27      208.65     59.16 o 
  -2   6  11      146.07      251.69     62.68 o 
   0   6  11      523.88      625.21     85.11 o 
   2   6  11      548.88      823.92     94.44 o 
  -7   7  11      280.03      354.61     69.95 o 
 -28   0  12       86.55      151.79     55.65 o 
 -26   0  12      707.50      649.10     65.83 o 
 -24   0  12      201.97      187.92     48.98 o 
 -22   0  12       11.06       24.49     37.34 o 
 -20   0  12     1992.91     2049.25     93.11 o 
 -18   0  12     6996.66     6754.41    198.34 o 
 -16   0  12      467.96      473.55     45.34 o 
 -14   0  12    11312.18    10537.09    269.75 o 
 -12   0  12     5525.55     5324.92    156.52 o 
 -10   0  12     6549.53     6128.23    171.43 o 
  -8   0  12     3915.96     3926.83    124.15 o 
  -6   0  12     4997.77     5121.43    161.55 o 
  -4   0  12     5838.41     5893.89    135.91 o 
  -2   0  12       10.40       32.98     39.28 o 
   0   0  12     2989.34     2832.07    124.15 o 
   2   0  12     6272.15     6445.63    213.50 o 
   4   0  12       21.74      -17.82     42.92 o 
   6   0  12      491.11      554.53     76.50 o 
   8   0  12      273.70      254.11     63.89 o 
 -29   1  12      321.42      308.47     80.56 o 
 -27   1  12        2.59       -2.51     33.35 o 
 -25   1  12      234.18      219.08     36.10 o 
 -23   1  12      286.67      296.66     37.68 o 
 -21   1  12     1352.76     1261.30     83.71 o 
 -19   1  12        4.68      -23.12     28.01 o 
 -17   1  12      277.39      267.07     32.06 o 
 -15   1  12      198.09      161.44     27.76 o 
 -13   1  12      460.51      434.44     32.27 o 
 -11   1  12        2.38       -7.34     18.72 o 
  -9   1  12      563.44      474.49     28.96 o 
  -7   1  12       42.62       29.11     17.02 o 
  -5   1  12       66.97       51.54     16.40 o 
  -3   1  12       66.87       65.20     28.44 o 
  -1   1  12      258.93      275.93     36.80 o 
   1   1  12       19.01       14.33     30.68 o 
   3   1  12      444.20      484.07     58.44 o 
   5   1  12       24.32       -0.89     33.53 o 
   7   1  12      374.01      349.55     45.82 o 
   9   1  12        1.42       -2.42     57.71 o 
 -28   2  12      721.52      653.74    118.14 o 
 -26   2  12     1453.22     1400.61     63.43 o 
 -24   2  12     1046.09     1063.98     53.91 o 
 -22   2  12      589.63      644.40     46.93 o 
 -20   2  12      335.78      313.99     37.35 o 
 -18   2  12     3179.21     2997.87     88.62 o 
 -16   2  12      226.92      211.77     29.64 o 
 -14   2  12      447.95      459.20     34.06 o 
 -12   2  12      887.10      870.66     39.70 o 
 -10   2  12      172.65      201.68     26.91 o 
  -8   2  12      481.80      518.52     28.85 o 
  -6   2  12     1461.98     1524.70     38.34 o 
  -4   2  12     2063.51     2264.65     59.31 o 
  -2   2  12      623.65      644.67     34.76 o 
   0   2  12       90.28       57.24     24.68 o 
   2   2  12     3484.98     3454.11    101.38 o 
   4   2  12     3260.41     3192.05     98.63 o 
   6   2  12     1392.25     1309.59     63.22 o 
   8   2  12     1287.12     1208.48     90.08 o 
 -27   3  12      147.43      109.10     42.86 o 
 -25   3  12     1781.00     1913.57     81.35 o 
 -23   3  12     1424.36     1396.21     61.93 o 
 -21   3  12     2775.30     2863.62    152.45 o 
 -19   3  12      447.68      488.21     63.22 o 
 -17   3  12       55.72       65.00     33.22 o 
 -15   3  12      486.68      497.04     38.52 o 
 -13   3  12      334.99      379.38     36.96 o 
 -11   3  12       17.84        7.87     22.04 o 
  -9   3  12     2236.78     2138.37     57.63 o 
  -7   3  12      504.06      498.02     64.50 o 
  -5   3  12     1038.21     1034.12     49.63 o 
  -3   3  12      501.38      596.99     46.95 o 
  -1   3  12     1459.51     1542.82     50.41 o 
   1   3  12     3175.22     3158.51     75.72 o 
   3   3  12     2690.98     2723.71     89.83 o 
   5   3  12     1058.82     1021.41     85.35 o 
   7   3  12     1266.34     1323.05     96.26 o 
   9   3  12        5.15      -27.76     60.25 o 
 -24   4  12      104.43      101.55     41.13 o 
 -22   4  12       45.29       46.20     47.34 o 
 -20   4  12       82.11       54.80     34.25 o 
 -18   4  12      731.51      792.13     46.02 o 
 -16   4  12     2076.40     1939.48     67.97 o 
 -14   4  12       61.87       41.92     26.77 o 
 -12   4  12      733.10      722.94     71.59 o 
 -10   4  12        1.93       33.84     25.44 o 
  -8   4  12      404.86      473.79     62.80 o 
  -6   4  12      119.32      161.99     34.42 o 
  -4   4  12       51.24       34.79     30.66 o 
  -2   4  12       87.47       71.36     35.10 o 
   0   4  12       85.16       81.28     34.83 o 
   2   4  12     1181.08     1144.01     58.17 o 
   4   4  12     1475.83     1487.20     99.41 o 
   6   4  12       78.26      123.30     58.44 o 
   8   4  12      100.11       73.11     64.26 o 
 -21   5  12      836.24      884.05    111.48 o 
 -19   5  12     2594.76     2686.94     88.52 o 
 -17   5  12        8.53        1.21     32.57 o 
 -15   5  12     1647.36     1607.37     65.23 o 
 -13   5  12     1029.53     1153.32     94.08 o 
 -11   5  12     2407.51     2379.51     77.05 o 
  -9   5  12     2600.00     2586.08    119.90 o 
  -7   5  12     1643.79     1586.61     67.24 o 
  -5   5  12     1108.47     1125.25     58.55 o 
  -3   5  12      629.42      697.93     72.38 o 
  -1   5  12       48.70       15.51     38.60 o 
   1   5  12     1841.17     1826.74     74.79 o 
   3   5  12      371.00      477.20     53.84 o 
   5   5  12      681.95      921.15     97.47 o 
 -16   6  12      212.38      198.71     78.14 o 
 -14   6  12      249.00      328.07     47.59 o 
 -12   6  12      371.13      333.52     72.01 o 
 -10   6  12      198.35      148.88     59.89 o 
  -8   6  12       29.61       42.31     56.62 o 
  -6   6  12        3.98      -24.37     52.01 o 
  -4   6  12       48.80       81.59     59.28 o 
  -2   6  12       14.02       44.98     60.01 o 
   0   6  12       18.22       32.01     65.10 o 
 -27   1  13       18.37       43.15     37.50 o 
 -25   1  13      729.83      739.41     64.98 o 
 -23   1  13     1194.87     1211.03     56.09 o 
 -21   1  13     3721.69     3911.75    102.44 o 
 -19   1  13     3307.06     3451.27     92.01 o 
 -17   1  13     1984.89     2073.62     66.88 o 
 -15   1  13      822.65      837.25     46.01 o 
 -13   1  13      253.91      290.56     30.34 o 
 -11   1  13      144.20      211.89     30.61 o 
  -9   1  13     7718.90     7195.13    118.73 o 
  -7   1  13     2144.73     2214.29     48.51 o 
  -5   1  13      693.56      755.93     36.37 o 
  -3   1  13       17.26       10.80     22.68 o 
  -1   1  13      424.62      440.49     54.31 o 
   1   1  13     1780.24     1825.33    110.02 o 
   3   1  13     3975.91     3975.32    115.16 o 
   5   1  13     1472.94     1567.91     76.38 o 
   7   1  13      859.93      880.06     61.85 o 
   9   1  13      228.81      233.14     73.23 o 
 -26   2  13      779.17      764.14     55.40 o 
 -24   2  13      198.33      150.95     37.82 o 
 -22   2  13      153.99      156.20     32.92 o 
 -20   2  13      856.94      831.02     46.35 o 
 -18   2  13      139.37      115.73     30.38 o 
 -16   2  13        3.81       14.56     24.29 o 
 -14   2  13      282.78      278.42     76.80 o 
 -12   2  13       79.82       86.07     25.79 o 
 -10   2  13      766.29      732.85     32.59 o 
  -8   2  13      569.39      568.31     35.36 o 
  -6   2  13      849.34      936.19     40.01 o 
  -4   2  13     1123.60     1160.77     44.96 o 
  -2   2  13       15.59       17.40     25.05 o 
   0   2  13      252.68      272.31     43.26 o 
   2   2  13     3407.50     3446.69    105.91 o 
   4   2  13      173.24      149.76     49.59 o 
   6   2  13      380.72      396.08     53.19 o 
   8   2  13      231.26      257.02     71.89 o 
 -25   3  13      338.82      249.84     43.48 o 
 -23   3  13       99.80      115.66     41.89 o 
 -21   3  13      707.70      700.97     50.92 o 
 -19   3  13     2386.07     2323.10     76.48 o 
 -17   3  13       65.47       53.04     28.96 o 
 -15   3  13       28.88        3.11     25.37 o 
 -13   3  13      746.51      670.96     40.49 o 
 -11   3  13      289.92      340.90     63.89 o 
  -9   3  13      538.87      459.02     33.20 o 
  -7   3  13      617.23      717.48     70.50 o 
  -5   3  13      341.14      402.92     64.99 o 
  -3   3  13       22.39        9.21     26.68 o 
  -1   3  13       14.81       -9.30     26.56 o 
   1   3  13     2150.74     2159.63     82.73 o 
   3   3  13     1336.43     1358.81     68.52 o 
   5   3  13     2874.66     2838.74    139.66 o 
   7   3  13        2.31       27.76     63.53 o 
 -22   4  13      745.28      841.77     54.71 o 
 -20   4  13       63.86       46.14     35.26 o 
 -18   4  13     4145.67     4501.38    115.62 o 
 -16   4  13      344.11      408.39     49.89 o 
 -14   4  13     1107.19     1124.53     52.76 o 
 -12   4  13     2052.26     2031.40     68.11 o 
 -10   4  13     2344.34     2586.20    116.75 o 
  -8   4  13     2835.20     2877.02     91.65 o 
  -6   4  13     1278.71     1278.78     60.48 o 
  -4   4  13      378.58      489.11     48.97 o 
  -2   4  13      699.38      781.04     56.13 o 
   0   4  13      396.19      471.05     53.46 o 
   2   4  13     1917.09     1874.06    112.99 o 
   4   4  13      464.98      463.85     81.59 o 
 -19   5  13      445.17      451.57     90.99 o 
 -17   5  13      260.14      237.66     44.39 o 
 -15   5  13      293.78      258.92     43.08 o 
 -13   5  13      251.24      283.19     57.28 o 
 -11   5  13      340.49      342.98     66.56 o 
  -9   5  13       71.01      106.22     38.62 o 
  -7   5  13      138.10       72.23     37.89 o 
  -5   5  13        2.47      -32.53     36.86 o 
  -3   5  13        7.31       29.02     59.34 o 
  -1   5  13      166.57      193.48     47.92 o 
   1   5  13       56.59       34.11     44.59 o 
 -10   6  13     1017.53      858.11     84.38 o 
  -8   6  13     1574.03     1453.86    101.11 o 
 -26   0  14      608.94      724.99     78.68 o 
 -24   0  14     1247.70     1366.57     86.08 o 
 -22   0  14     3873.38     3850.21    145.85 o 
 -20   0  14     1468.32     1362.45     80.38 o 
 -18   0  14     1140.02     1158.53     73.11 o 
 -16   0  14     2697.87     2688.04    108.63 o 
 -14   0  14      904.14      879.08     62.19 o 
 -12   0  14     2890.67     2838.86    109.84 o 
 -10   0  14     2572.14     2442.66     98.44 o 
  -8   0  14     1450.41     1397.85     56.43 o 
  -6   0  14      241.22      230.59     52.25 o 
  -4   0  14       79.77       67.89     52.86 o 
  -2   0  14      371.51      405.78     66.56 o 
   0   0  14      614.43      613.09     66.56 o 
   2   0  14      446.67      461.67     76.86 o 
   4   0  14      236.81       98.32     60.13 o 
   6   0  14      183.23      138.33     69.59 o 
 -27   1  14       37.37      -32.62     38.18 o 
 -25   1  14      226.76      267.98     43.79 o 
 -23   1  14      629.36      699.81     49.89 o 
 -21   1  14      195.52      217.36     36.58 o 
 -19   1  14      178.36      183.12     35.30 o 
 -17   1  14       65.85       45.51     37.40 o 
 -15   1  14      117.50      117.81     27.23 o 
 -13   1  14       64.10       19.68     24.18 o 
 -11   1  14      183.21      122.99     26.85 o 
  -9   1  14      672.74      607.12     33.90 o 
  -7   1  14        1.51        6.08     23.70 o 
  -5   1  14       10.54      -12.33     24.18 o 
  -3   1  14       32.68       20.72     34.93 o 
  -1   1  14      130.73      111.01     36.74 o 
   1   1  14      267.28      198.78     43.29 o 
   3   1  14      343.86      352.73     65.59 o 
   5   1  14       88.73       57.99     44.21 o 
   7   1  14      861.35      912.85     88.50 o 
 -26   2  14      128.73      103.76     40.36 o 
 -24   2  14      611.56      623.43     53.88 o 
 -22   2  14      653.44      712.50     50.77 o 
 -20   2  14      121.15      154.08     34.33 o 
 -18   2  14      391.68      513.21     55.95 o 
 -16   2  14        6.41       40.05     25.57 o 
 -14   2  14      140.05      168.99     31.25 o 
 -12   2  14     1027.12      910.51     44.75 o 
 -10   2  14     2208.28     2309.21     58.88 o 
  -8   2  14     2480.97     2512.44     84.69 o 
  -6   2  14      846.05      878.00     50.71 o 
  -4   2  14     1129.30     1114.87     46.45 o 
  -2   2  14     4087.51     4271.15    120.63 o 
   0   2  14      477.24      509.66    145.36 o 
   2   2  14     1239.82     1195.72     67.25 o 
   4   2  14      210.67      127.23     47.29 o 
   6   2  14       46.20       59.84     48.16 o 
 -23   3  14      754.71      746.60     51.33 o 
 -21   3  14      964.24      956.08     54.39 o 
 -19   3  14      291.11      395.12     52.01 o 
 -17   3  14      220.48      270.38     51.34 o 
 -15   3  14      846.90      850.13     62.92 o 
 -13   3  14      367.47      398.31     97.17 o 
 -11   3  14       49.78      111.39     29.05 o 
  -9   3  14     4059.16     4075.87    110.46 o 
  -7   3  14      768.16      842.49     62.81 o 
  -5   3  14      439.99      633.08     74.67 o 
  -3   3  14      189.95      244.00     36.18 o 
  -1   3  14     1057.05     1090.67     62.88 o 
   1   3  14     1145.86     1116.06     65.42 o 
   3   3  14      431.39      406.61    122.69 o 
 -20   4  14       39.86       62.89     38.10 o 
 -18   4  14      615.78      727.72     95.66 o 
 -16   4  14        1.93        0.47     31.99 o 
 -14   4  14        0.69      -30.40     30.40 o 
 -12   4  14       89.41       30.92     47.16 o 
 -10   4  14      206.79      181.96     40.07 o 
  -8   4  14       34.73       -5.07     36.14 o 
  -6   4  14      121.95      118.26     60.92 o 
  -4   4  14        6.77      -33.55     38.25 o 
  -2   4  14     1116.20     1131.31     62.05 o 
   0   4  14       50.35       23.88     63.04 o 
   2   4  14        4.53       33.22     60.38 o 
 -15   5  14     1363.70     1323.17     62.76 o 
 -13   5  14      452.58      635.28     83.65 o 
 -11   5  14      498.75      500.30     55.18 o 
  -9   5  14      988.85      970.93     61.59 o 
  -7   5  14      306.95      341.17     50.33 o 
  -5   5  14       22.54       21.57     41.94 o 
  -3   5  14       99.15       69.59     68.01 o 
 -25   1  15     1134.54     1150.97     62.64 o 
 -23   1  15     1590.68     1798.44     72.17 o 
 -21   1  15      686.77      683.46     44.55 o 
 -19   1  15      818.97      853.41     46.68 o 
 -17   1  15     1342.88     1248.30     54.73 o 
 -15   1  15     4349.31     4061.49    101.70 o 
 -13   1  15     1128.70     1148.99     50.62 o 
 -11   1  15        7.58       23.37     24.32 o 
  -9   1  15     1976.65     1852.76     58.36 o 
  -7   1  15      466.59      543.22     40.09 o 
  -5   1  15      537.93      576.33     54.68 o 
  -3   1  15      383.47      475.81     51.94 o 
  -1   1  15      322.73      320.65    100.87 o 
   1   1  15      270.84      235.64     50.45 o 
   3   1  15        5.96       44.31     47.73 o 
 -24   2  15       64.62       74.94     36.25 o 
 -22   2  15     1232.87     1345.74     63.70 o 
 -20   2  15      102.96       96.64     35.81 o 
 -18   2  15       11.14       -7.14     31.03 o 
 -16   2  15      527.67      592.69     48.43 o 
 -14   2  15       29.25       81.83     30.70 o 
 -12   2  15      558.94      584.51     40.39 o 
 -10   2  15      221.30      281.93     45.99 o 
  -8   2  15     1087.32     1096.06     47.09 o 
  -6   2  15     1127.15     1197.23     50.25 o 
  -4   2  15      159.78      137.59     45.78 o 
  -2   2  15      936.40      966.39     63.56 o 
   0   2  15     1007.67     1091.83     93.47 o 
   2   2  15       86.97      119.68     48.20 o 
 -21   3  15      134.95      158.78     40.91 o 
 -19   3  15        4.26      -14.04     34.13 o 
 -17   3  15      461.81      495.63     48.97 o 
 -15   3  15      497.28      593.60    115.30 o 
 -13   3  15      627.76      721.64     44.89 o 
 -11   3  15       40.62       56.37     47.40 o 
  -9   3  15      136.63      187.51     67.23 o 
  -7   3  15      777.93      843.58     57.41 o 
  -5   3  15      887.58      955.90     57.55 o 
  -3   3  15      287.18      345.76     78.08 o 
  -1   3  15      586.89      607.81    173.55 o 
   1   3  15        3.06        3.97     53.16 o 
 -18   4  15      851.68      886.61     53.01 o 
 -16   4  15      620.79      640.54     59.89 o 
 -14   4  15      713.38      751.18     71.41 o 
 -12   4  15      289.48      224.29     63.04 o 
 -10   4  15      542.94      785.12     64.29 o 
  -8   4  15      695.30      808.28     66.74 o 
  -6   4  15      190.17      197.86     48.82 o 
  -4   4  15      101.87       84.89     45.99 o 
 -22   0  16     5966.97     6377.61    208.40 o 
 -20   0  16       13.07      -11.40     48.74 o 
 -18   0  16      871.97      884.05     72.98 o 
 -16   0  16     1164.23     1162.89     77.35 o 
 -14   0  16       15.83       26.19     42.55 o 
 -12   0  16       41.96       35.66     34.51 o 
 -10   0  16       15.22       -7.40     59.65 o 
  -8   0  16     1049.85     1005.89     90.68 o 
  -6   0  16      868.57      974.74     93.23 o 
  -4   0  16      138.05      133.24     63.16 o 
  -2   0  16     1907.02     1901.10    116.02 o 
   0   0  16     1285.90     1384.76    108.75 o 
 -21   1  16        3.87       -1.67     33.78 o 
 -19   1  16        9.70       -7.79     32.02 o 
 -17   1  16        2.41      -30.16     30.16 o 
 -15   1  16      266.48      368.74    102.99 o 
 -13   1  16       12.81      -25.57     25.57 o 
 -11   1  16       32.31       84.19     31.38 o 
  -9   1  16      343.20      352.08     64.06 o 
  -7   1  16      102.34      134.51     44.61 o 
  -5   1  16      219.61      213.13    104.32 o 
  -3   1  16      100.71       59.17     46.49 o 
  -1   1  16       91.97      166.35     50.87 o 
 -20   2  16       49.04       54.69     38.07 o 
 -18   2  16      331.87      386.16     45.33 o 
 -16   2  16     1196.33     1304.10     59.28 o 
 -14   2  16      472.74      534.35     43.39 o 
 -12   2  16      449.34      520.66     57.16 o 
 -10   2  16      794.69      864.15     45.95 o 
  -8   2  16     1616.69     1651.08     61.18 o 
  -6   2  16     1034.47     1133.38     69.19 o 
  -4   2  16      111.54       99.64     48.37 o 
  -2   2  16      643.27      769.65     71.13 o 
 -17   3  16      922.26     1005.40     64.86 o 
 -15   3  16     1393.79     1294.55     73.71 o 
 -13   3  16      960.78      862.96     74.68 o 
 -11   3  16      201.05      303.82     49.98 o 
  -9   3  16     1750.18     1737.39     76.66 o 
  -7   3  16      915.23     1007.33     70.29 o 
  -5   3  16      454.16      668.01     92.14 o 
 -17   1  17      280.30      311.38     44.92 o 
 -15   1  17      300.73      302.03     43.92 o 
 -13   1  17     1014.62     1141.09     53.36 o 
 -11   1  17      532.98      741.05     63.57 o 
  -9   1  17      905.74      918.73     67.21 o 
  -7   1  17      524.05      581.47     71.77 o 
 -14   2  17      209.38      312.10     99.78 o 
 -12   2  17      326.22      304.16     58.58 o 
 -10   2  17      450.96      585.43     50.59 o 
                                                 
